# Supplementary material for: Down-Regulation of Rice Glutelin by CRISPR-Cas9 Gene Editing Decreases Carbohydrate Content and Grain Weight and Modulates Synthesis of Seed Storage Proteins during Seed Maturation
Source: Int J Mol Sci. 2023 Nov 29;24(23):16941. doi: 10.3390/ijms242316941 (PMC10707166; doi:10.3390/ijms242316941)
Supplement: Supplementary file 1 [file ijms-24-16941-s001.zip]

Archive with 2 entries (2 files):
- Supplementary Tables.xlsx
- Supplemetary Figures_Rev2023122.pptx
