# Supplementary material for: Down-Regulation of Rice Glutelin by CRISPR-Cas9 Gene Editing Decreases Carbohydrate Content and Grain Weight and Modulates Synthesis of Seed Storage Proteins during Seed Maturation
Source: Int J Mol Sci. 2023 Nov 29;24(23):16941. doi: 10.3390/ijms242316941 (PMC10707166; doi:10.3390/ijms242316941)
Supplement: Supplementary file 1 [file ijms-24-16941-s001.zip › Supplementary Tables.xlsx]

## Sheet: Table S1
	Table S1. Primer list used in vitro cleavage assay
	Primer name	Target gene	Product length (bp)	Forward Primer	Reverse primer
	InVitro-sgRNA-GluAa			CCTCTAATACGACTCACTATAGGAGCGTCGTGTATATTACTCAGTTTAAGAGCTATGC​	​
	InVitro-sgRNA-GluBa			CCTCTAATACGACTCACTATAGGAGTTTGGTCTATATGATTCAGTTTAAGAGCTATGC
	InVitro-sgRNA-GluCa			CCTCTAATACGACTCACTATAGGACTCTAATGATGGCACCTCTGTTTAAGAGCTATGC
	InVitro-GluAb	GluA1, GluA2	1196	GGTTGCAAGCATTTGAGCC	GAAGATGGAACTCTTTCCTGC
	InVitro-GluBb	GluB1a/b, GluB2	1255	AGCTGGGGTGACTGAGTACT	TCTAGGAGTGAAGGCACCGT
	InVitro-GluCb	GluC1	1055	ACAGCTGGTGAGGCTCAATC	AAGACAGCCATCTCATCGCC
	a are primers for synthesizing sgRNA in vitro system and Bold sequence is a target sequence of each sgRNA.
	b are primers for amplifying genomic DNA fragments of glutelin genes, containing target sequences of sgRNAs

## Sheet: Table S2
	Table S2. Primer list used in deep-sequencing
	Primer name	Target gene	Product length (bp)	Forward Primer	Reverse primer
	Seq-A1	GluA1	1313	ACAATCAGGCCAAGCCCAAT​	TCTTTATCCGCAAGCCGACC​
	Seq-A2	GluA2	1382	ATGATGGTGAAGTGCCGGTT​	AGGGAGGGTTGTCCATTCTCT​
	Seq-A3	GluA3	1378	AGCAATCCGAGCAAGACCAA​	AGCTGCAACAACATGCACTC​
	Seq-B1	GluB1a/b	1413	GCTGGTGTTGCACATTGGTT​	GCCTAGGGCCCTCAAAATCA​
	Seq-B2	GluB2	1513	GGGTTTAACCTTCCCCGGTT​	CCACATCCGCAACAATCCAT​
	Seq-C1	GluC1	1268	ACAGCTGGTGAGGCTCAATC​	AAGACAGCCATCTCATCGCC​
	Deep-SeqA1	GluA1	228	ACACTCTTTCCCTACACGACGCTCTTCCGATCTGCACCTTTTCTATTGCAGAATGCA	GTGACTGGAGTTCAGACGTGTGCTCTTCCGATCTATAATAAGCAGCTGTCCGCGG
	Deep-SeqA2	GluA2	213	ACACTCTTTCCCTACACGACGCTCTTCCGATCTCTGTTCTATTGCAGAATGCACTCCT	GTGACTGGAGTTCAGACGTGTGCTCTTCCGATCTCTGTCCACGACGAAGCTCTC
	Deep-SeqA3	GluA3	220	ACACTCTTTCCCTACACGACGCTCTTCCGATCTCTCTCTATTGCAGAACGCACTCC	GTGACTGGAGTTCAGACGTGTGCTCTTCCGATCTATTAGAAGCTGCCCACGACG
	Deep-SeqB1	GluB1a/b	226	ACACTCTTTCCCTACACGACGCTCTTCCGATCTCTCTACTGATTTCTACAGAATGCT	GTGACTGGAGTTCAGACGTGTGCTCTTCCGATCTGATCAATAATTGTCCTGGGCG
	Deep-SeqB2	GluB2	232	ACACTCTTTCCCTACACGACGCTCTTCCGATCTATGTCTATTGATTTCTACAGAATG	GTGACTGGAGTTCAGACGTGTGCTCTTCCGATCTGAATGATCAATAGTTGTCCAG
	Deep-Seq-C	GluC1	216	ACACTCTTTCCCTACACGACGCTCTTCCGATCTCATCTTTGCTGGGTTCAGCCC	GTGACTGGAGTTCAGACGTGTGCTCTTCCGATCTCT TGGAGA GAGGGCTGCAGT
	PCR-Cas9	SpCas9	1839	GGCAGGATAGACTCTTTGCTG	TAAGAACCTGCCCAACGAGA
	PCR-HygR	HygR	615	GTCTCCGACCTGATGCAGCT	TTGGGAATCCCCGAACATCG
	Bold sequence is linkers for deep sequencing

## Sheet: Table S3
	Table S3: Genetic characterization of T0 plants regarding presence or absence of transgene and the type of mutation on the target genes.
	sgRNA:	T0 Plants	Transgenicity Assaya	Edited gene	Genotypeb
	Target genes		SpCas9/HygR		Allele 1/ Allele 2
	sgRNA-GluA: GluA1, GluA2
		1a	+/+	GluA1	-1 bp/-13 bp
		2a	+/+	GluA1	+1 bp/WT
	sgRNA-GluB: GluB1a, GluB1b, GluB2
		1b	+/+	GluB2	-3 bp/-3 bp
		2b	+/+	GluB2	-3 bp/-3 bp
		3b	+/+	GluB2	-3 bp/WT
		4b	+/+	GluB2	-3 bp/WT
		5b	+/+	GluB2	-3 bp/+1 bp
		6b	+/+	GluB2	-3 bp/WT
		7b	+/+	GluB2	-3 bp/-1 bp
		8b	+/+	GluB2	+1 bp/WT
		9b	+/+	GluB2	+1 bp/WT
		10b	+/+	GluB2	+1 bp/WT
	sgRNA-GluC: GluC1
		1c	+/+	GluC1	-10 bp/WT
	a‘+’ SpCas9/HygR genes are present, ‘-’ SpCas9/HygR genes are not present.
	bBased on deep sequencing analysis, InDel frequency zygosity was predicted and -, +, and number mean insertion, deletion, and the number of nucleotides, respectively.

## Sheet: Table S4
	Table S4: Genetic, phenotypic & physiological characterization of T1 plants regarding presence or absence of transgene, type of mutation on the target genes, weight of 100 grains & germination percentage.
	T1 plants	Transgenicity assaya	Targeted gene	Genotypeb		Total number of seeds	Grain weight (g)/100 seeds	germination (%) (n=50)
		SpCas9/HygR		Allele 1	Allele 2
	Ilmi	-/-	-	-		1924	2.52 gm​	96
	1a-1	+/+	GluA1	-13 bp /-13 bp		630	1.90 gm	100
	1a-2	+/+	GluA1	-1 bp /-1 bp		789	2.09 gm	98
	1a-5	+/+	GluA1	-1 bp/-13 bp		700	2.26 gm	100
	5b-5	+/+	GluB2	+1 bp/ WT		935	2.23 gm	90
	7b-3	+/+	GluB2	-3 bp/-1 bp		590	1.90 gm	98
	9b-2	+/+	GluB2	+1 bp/+1 bp		757	2.41 gm	100
	9b-3	+/+	GluB2	+1 bp/+1 bp		950	2.34 gm	100
	10b-1	+/+	GluB2	+1 bp/+1 bp		1704	2.46 gm	100
	1c-2	+/+	GluC1	-10 bp/-10 bp		742	2.53 gm	96
	a‘+’ Cas9 & hygromycin genes are present, ‘-’ Cas9 & hygromycin genes are not present.
	bDeep sequencing was done and from InDel frequency zygosity was predicted.

## Sheet: Table S5
	Table S5. Annotations of the transcripts defferentially expressed in glutelin gene-edited lines compared with those
	ID	WT.e	A-2.e	B-2.e	C.e	Correlation coefficienta	Gramene (https://www.gramene.org/)a		MapMan (Os_RAPDB_mapping)b		KEGG Orthology (KO) of Oryza sativa japonica (Japanese rice)c
							Name	Description	BIN Code	Gene description	Annotation	KEGG pathway
	ENSRNA049440515	3.439	26.012	85.486	63.142	-0.276517	tRNA-Asn	tRNA-Asn for anticodon GUU	29.2.7
	ENSRNA049440716	0	0.373	2.677	2.693	-0.10384	tRNA-Leu	tRNA-Leu for anticodon AAG	29.2.7
	ENSRNA049441339	0	0.373	2.677	2.693	-0.10384	tRNA-Leu	tRNA-Leu for anticodon AAG	29.2.7
	ENSRNA049441495	0.508	0.662	2.854	0.408	-0.147825	tRNA-Ile	tRNA-Ile for anticodon AAU	29.2.7
	ENSRNA049441659	0.508	0.662	2.854	0.408	-0.147825	tRNA-Ile	tRNA-Ile for anticodon AAU	29.2.7
	ENSRNA049441839	0	2.367	5.983	0	-0.43521	tRNA-Arg	tRNA-Arg for anticodon CCG	29.2.7
	ENSRNA049441928	0.508	0.662	2.854	0.408	-0.147825	tRNA-Ile	tRNA-Ile for anticodon AAU	29.2.7
	ENSRNA049441959	1.236	5.177	19.944	6.285	-0.271796	tRNA-Thr	tRNA-Thr for anticodon UGU	29.2.7
	ENSRNA049442195	0	0.276	1.912	3.214	-0.0354829	tRNA-Val	tRNA-Val for anticodon UAC	29.2.7
	ENSRNA049442327	3.439	26.012	85.486	63.142	-0.276517	tRNA-Asn	tRNA-Asn for anticodon GUU	29.2.7
	ENSRNA049443799	0.508	0.662	2.854	0.408	-0.147825	tRNA-Ile	tRNA-Ile for anticodon AAU	29.2.7
	ENSRNA049443980	0	1.252	4.499	0	-0.334594	tRNA-Asn	tRNA-Asn for anticodon GUU	29.2.7
	ENSRNA049444177	1.236	5.177	19.944	6.285	-0.271796	tRNA-Thr	tRNA-Thr for anticodon UGU	29.2.7
	ENSRNA049444189	1.236	5.177	19.944	6.285	-0.271796	tRNA-Thr	tRNA-Thr for anticodon UGU	29.2.7
	ENSRNA049444533	3.439	26.012	85.486	63.142	-0.276517	tRNA-Asn	tRNA-Asn for anticodon GUU	29.2.7
	ENSRNA049444615	3.439	26.012	85.486	63.142	-0.276517	tRNA-Asn	tRNA-Asn for anticodon GUU	29.2.7
	ENSRNA049444971	0.508	0.662	2.854	0.408	-0.147825	tRNA-Ile	tRNA-Ile for anticodon AAU	29.2.7
	ENSRNA049445060	0	3.478	7.783	0	-0.476826	tRNA-Val	tRNA-Val for anticodon CAC	29.2.7
	ENSRNA049445269	5.235	15.94	24.808	16.166	-0.590663	tRNA-Trp	tRNA-Trp for anticodon CCA	29.2.7
	ENSRNA049445305	3.439	26.012	85.486	63.142	-0.276517	tRNA-Asn	tRNA-Asn for anticodon GUU	29.2.7
	ENSRNA049445358	0	0.373	2.677	2.693	-0.10384	tRNA-Leu	tRNA-Leu for anticodon AAG	29.2.7
	ENSRNA049445376	0	0.53	3.312	0.706	-0.224577	tRNA-Trp	tRNA-Trp for anticodon CCA	29.2.7
	ENSRNA049445384	0	0.53	3.312	0.706	-0.224577	tRNA-Trp	tRNA-Trp for anticodon CCA	29.2.7
	ENSRNA049445742	0	0	3.105	0.353	-0.0825531	tRNA-Gln	tRNA-Gln for anticodon CUG	29.2.7
	ENSRNA049445860	0	0.373	2.677	2.693	-0.10384	tRNA-Leu	tRNA-Leu for anticodon AAG	29.2.7
	ENSRNA049445988	0	0	5.019	2.693	-0.0433265	tRNA-Leu	tRNA-Leu for anticodon CAG	29.2.7
	ENSRNA049445998	5.235	15.94	24.808	16.166	-0.590663	tRNA-Trp	tRNA-Trp for anticodon CCA	29.2.7
	ENSRNA049446133	0	0	10.351	0	-0.090167	tRNA-Thr	tRNA-Thr for anticodon UGU	29.2.7
	ENSRNA049446272	0	0.373	2.677	2.693	-0.10384	tRNA-Leu	tRNA-Leu for anticodon AAG	29.2.7
	ENSRNA049446354	0.508	0.662	2.854	0.408	-0.147825	tRNA-Ile	tRNA-Ile for anticodon AAU	29.2.7
	ENSRNA049446479	3.439	26.012	85.486	63.142	-0.276517	tRNA-Asn	tRNA-Asn for anticodon GUU	29.2.7
	ENSRNA049446581	0	0	6.808	0	-0.090167	tRNA-Val	tRNA-Val for anticodon AAC	29.2.7
	ENSRNA049446637	0	3.546	2.097	6.746	-0.433612	tRNA-Leu	tRNA-Leu for anticodon CAA	29.2.7
	ENSRNA049446836	0	0.53	3.312	0.706	-0.224577	tRNA-Trp	tRNA-Trp for anticodon CCA	29.2.7
	ENSRNA049446843	0	0	5.019	2.693	-0.0433265	tRNA-Leu	tRNA-Leu for anticodon CAG	29.2.7
	ENSRNA049446857	3.439	26.012	85.486	63.142	-0.276517	tRNA-Asn	tRNA-Asn for anticodon GUU	29.2.7
	ENSRNA049446912	0	1.183	0	4.966	-0.108854	tRNA-Ala	tRNA-Ala for anticodon CGC	29.2.7
	ENSRNA049447110	1.236	5.177	19.944	6.285	-0.271796	tRNA-Thr	tRNA-Thr for anticodon UGU	29.2.7
	ENSRNA049447124	5.235	15.94	24.808	16.166	-0.590663	tRNA-Trp	tRNA-Trp for anticodon CCA	29.2.7
	ENSRNA049447149	3.439	26.012	85.486	63.142	-0.276517	tRNA-Asn	tRNA-Asn for anticodon GUU	29.2.7
	ENSRNA049447201	0	0.53	3.312	0.706	-0.224577	tRNA-Trp	tRNA-Trp for anticodon CCA	29.2.7
	ENSRNA049447358	3.439	26.012	85.486	63.142	-0.276517	tRNA-Asn	tRNA-Asn for anticodon GUU	29.2.7
	ENSRNA049447524	1.236	5.177	19.944	6.285	-0.271796	tRNA-Thr	tRNA-Thr for anticodon UGU	29.2.7
	ENSRNA049447574	0.508	0.662	2.854	0.408	-0.147825	tRNA-Ile	tRNA-Ile for anticodon AAU	29.2.7
	ENSRNA049447588	0	0	0	11.173	0.090167	tRNA-Arg	tRNA-Arg for anticodon ACG	29.2.7
	ENSRNA049447734	3.439	26.012	85.486	63.142	-0.276517	tRNA-Asn	tRNA-Asn for anticodon GUU	29.2.7
	ENSRNA049447741	1.236	5.177	19.944	6.285	-0.271796	tRNA-Thr	tRNA-Thr for anticodon UGU	29.2.7
	ENSRNA049447757	1.236	5.177	19.944	6.285	-0.271796	tRNA-Thr	tRNA-Thr for anticodon UGU	29.2.7
	ENSRNA049447883	0	0	20.703	7.062	-0.0630118	tRNA-Cys	tRNA-Cys for anticodon GCA	29.2.7
	ENSRNA049447972	0	0.53	3.312	0.706	-0.224577	tRNA-Trp	tRNA-Trp for anticodon CCA	29.2.7
	ENSRNA049448021	0.508	0.662	2.854	0.408	-0.147825	tRNA-Ile	tRNA-Ile for anticodon AAU	29.2.7
	ENSRNA049448082	0	0.276	1.912	3.214	-0.0354829	tRNA-Val	tRNA-Val for anticodon UAC	29.2.7
	ENSRNA049448103	0	1.183	0	4.966	-0.108854	tRNA-Ala	tRNA-Ala for anticodon CGC	29.2.7
	ENSRNA049448151	0	0.53	3.312	0.706	-0.224577	tRNA-Trp	tRNA-Trp for anticodon CCA	29.2.7
	ENSRNA049448329	0	0	2.118	8.961	0.0726488	tRNA-Asn	tRNA-Asn for anticodon GUU	29.2.7
	ENSRNA049448338	0.508	0.662	2.854	0.408	-0.147825	tRNA-Ile	tRNA-Ile for anticodon AAU	29.2.7
	ENSRNA049448418	0	0.373	2.677	2.693	-0.10384	tRNA-Leu	tRNA-Leu for anticodon AAG	29.2.7
	ENSRNA049448616	0	0	0	3.531	0.090167	tRNA-Asn	tRNA-Asn for anticodon GUU	29.2.7
	ENSRNA049448855	10.159	0	0	0	0.811503	tRNA-Gln	tRNA-Gln for anticodon UUG	29.2.7
	ENSRNA049449035	0	0.53	3.312	0.706	-0.224577	tRNA-Trp	tRNA-Trp for anticodon CCA	29.2.7
	ENSRNA049449056	0	0	5.019	2.693	-0.0433265	tRNA-Leu	tRNA-Leu for anticodon CAG	29.2.7
	ENSRNA049449070	0	0.53	3.312	0.706	-0.224577	tRNA-Trp	tRNA-Trp for anticodon CCA	29.2.7
	ENSRNA049449267	0	0.53	3.312	0.706	-0.224577	tRNA-Trp	tRNA-Trp for anticodon CCA	29.2.7
	ENSRNA049449286	0	0	3.105	0.353	-0.0825531	tRNA-Gln	tRNA-Gln for anticodon CUG	29.2.7
	ENSRNA049449344	0.508	0.662	2.854	0.408	-0.147825	tRNA-Ile	tRNA-Ile for anticodon AAU	29.2.7
	ENSRNA049449660	0	0.53	3.312	0.706	-0.224577	tRNA-Trp	tRNA-Trp for anticodon CCA	29.2.7
	ENSRNA049449672	0	0	5.019	2.693	-0.0433265	tRNA-Leu	tRNA-Leu for anticodon CAG	29.2.7
	ENSRNA049449709	0	1.183	0	4.966	-0.108854	tRNA-Ala	tRNA-Ala for anticodon CGC	29.2.7
	ENSRNA049449763	0.508	0.662	2.854	0.408	-0.147825	tRNA-Ile	tRNA-Ile for anticodon AAU	29.2.7
	ENSRNA049449871	0	3.546	2.097	6.746	-0.433612	tRNA-Leu	tRNA-Leu for anticodon CAA	29.2.7
	ENSRNA049450054	0	0.373	2.677	2.693	-0.10384	tRNA-Leu	tRNA-Leu for anticodon AAG	29.2.7
	ENSRNA049450128	0.508	0	2.854	0	0.0568037	tRNA-Ile	tRNA-Ile for anticodon AAU	29.2.7
	ENSRNA049450198	3.955	1.183	5.983	0	0.316318	tRNA-Arg	tRNA-Arg for anticodon CCG	29.2.7
	ENSRNA049450219	0	0.373	2.677	2.693	-0.10384	tRNA-Leu	tRNA-Leu for anticodon AAG	29.2.7
	ENSRNA049450246	0.508	0.662	2.854	0.408	-0.147825	tRNA-Ile	tRNA-Ile for anticodon AAU	29.2.7
	ENSRNA049450281	0	0	5.019	2.693	-0.0433265	tRNA-Leu	tRNA-Leu for anticodon CAG	29.2.7
	ENSRNA049450626	0.508	0.662	2.854	0.408	-0.147825	tRNA-Ile	tRNA-Ile for anticodon AAU	29.2.7
	ENSRNA049450682	0	0.276	1.912	3.214	-0.0354829	tRNA-Val	tRNA-Val for anticodon UAC	29.2.7
	ENSRNA049450721	0	0.276	1.912	3.214	-0.0354829	tRNA-Val	tRNA-Val for anticodon UAC	29.2.7
	ENSRNA049450845	0	8.164	6.211	0	-0.85019	tRNA-Gln	tRNA-Gln for anticodon CUG	29.2.7
	ENSRNA049450896	0	0	5.019	2.693	-0.0433265	tRNA-Leu	tRNA-Leu for anticodon CAG	29.2.7
	ENSRNA049450965	0	0.373	2.677	2.693	-0.10384	tRNA-Leu	tRNA-Leu for anticodon AAG	29.2.7
	ENSRNA049451040	0.508	0.662	2.854	0.408	-0.147825	tRNA-Ile	tRNA-Ile for anticodon AAU	29.2.7
	ENSRNA049451059	3.832	0	0	0	0.811503	tRNA-Ser	tRNA-Ser for anticodon CGA	29.2.7
	ENSRNA049464515	0	0	5.705	0	-0.090167	snoZ159	Small nucleolar RNA Z159/U59	27.1.1
	ENSRNA049464535	10.764	0	0	0	0.811503	snoZ159	Small nucleolar RNA Z159/U59	27.1.1
	ENSRNA049464877	0	0	4.56	0	-0.090167	MIR2907	microRNA MIR2907	27.1.1
	ENSRNA049464961	0	8.113	0	0	-0.811503	snoR86	Small nucleolar RNA snoR86	27.1.1
	ENSRNA049464972	8.411	23.806	4.213	1.166	-0.634998	snoR86	Small nucleolar RNA snoR86	27.1.1
	ENSRNA049464985	8.411	23.806	4.213	1.166	-0.634998	snoR86	Small nucleolar RNA snoR86	27.1.1
	ENSRNA049465125	16.21	19.714	61.565	41.668	-0.10985	LSU_rRNA_eukarya	Eukaryotic large subunit ribosomal RNA	29.2.6
	ENSRNA049465397	0	0	4.983	0	-0.090167	snoZ159	Small nucleolar RNA Z159/U59	27.1.1
	ENSRNA049465412	0	3.407	0.516	2.009	-0.85407	snoR60	Small nucleolar RNA snoR60	27.1.1
	ENSRNA049465662	3.477	27.03	37.296	16.875	-0.725381	Intron_gpII	Group II catalytic intron	27.1.1
	ENSRNA049465687	10.233	88.488	104.95	64.895	-0.811612	Intron_gpII	Group II catalytic intron	27.1.1
	ENSRNA049465699	11.117	29.951	80.348	53.963	-0.294436	Intron_gpII	Group II catalytic intron	27.1.1
	ENSRNA049465704	11.117	29.951	80.348	53.963	-0.294436	Intron_gpII	Group II catalytic intron	27.1.1
	ENSRNA049465715	2.596	14.122	18.219	16.944	-0.664456	Intron_gpII	Group II catalytic intron	27.1.1
	ENSRNA049465759	10.275	44.558	85.409	93.344	-0.351565	Intron_gpII	Group II catalytic intron	27.1.1
	ENSRNA049465776	10.275	44.558	85.409	93.344	-0.351565	Intron_gpII	Group II catalytic intron	27.1.1
	ENSRNA049465797	0	4.463	0	0	-0.811503	snoZ256	Small nucleolar RNA Z256	27.1.1
	ENSRNA049465818	10.851	32.625	89.306	112.977	-0.162889	Intron_gpII	Group II catalytic intron	27.1.1
	ENSRNA049465882	0	1.471	22.119	0	-0.147101	snoZ188	Small nucleolar RNA Z188	27.1.1
	ENSRNA049465986	0	0	17.692	0	-0.090167	snoR77	Small nucleolar RNA snoR77	27.1.1
	ENSRNA049466001	0	3.354	0	0	-0.811503	snoZ175	Small nucleolar RNA Z175	27.1.1
	ENSRNA049466017	20.237	0	0	2.698	0.854463	snoZ168	Small nucleolar RNA Z168/Z174	27.1.1
	ENSRNA049466052	0	3.546	6.292	0	-0.564142	snoZ163	Small nucleolar RNA Z163/Z177 family	27.1.1
	ENSRNA049466099	7.664	0	0	5.485	0.861061	snoZ168	Small nucleolar RNA Z168/Z174	27.1.1
	ENSRNA049466137	0	7.349	0	0	-0.811503	snoZ163	Small nucleolar RNA Z163/Z177 family	27.1.1
	ENSRNA049466151	0	0	18.875	24.286	0.0192785	snoZ185	Small nucleolar RNA Z185	27.1.1
	ENSRNA049466168	0	2.668	0	2.638	-0.62909	snoZ188	Small nucleolar RNA Z188	27.1.1
	ENSRNA049466194	0	4.181	0	0	-0.811503	snoZ165	Small nucleolar RNA Z165	27.1.1
	ENSRNA049466206	0	0	0	3.552	0.090167	snoZ188	Small nucleolar RNA Z188	27.1.1
	ENSRNA049466235	0	0	0	10.657	0.090167	snoZ188	Small nucleolar RNA Z188	27.1.1
	ENSRNA049466264	7.719	1.325	0	2.571	0.802464	snoZ188	Small nucleolar RNA Z188	27.1.1
	ENSRNA049466282	0	0	16.097	3.008	-0.0768435	snoZ173	Small nucleolar RNA Z173	27.1.1
	ENSRNA049466486	3.477	27.03	37.296	16.875	-0.725381	Intron_gpII	Group II catalytic intron	27.1.1
	ENSRNA049466502	10.233	88.488	104.95	64.895	-0.811612	Intron_gpII	Group II catalytic intron	27.1.1
	ENSRNA049466512	10.233	88.488	104.95	64.895	-0.811612	Intron_gpII	Group II catalytic intron	27.1.1
	ENSRNA049466531	11.117	29.951	80.348	53.963	-0.294436	Intron_gpII	Group II catalytic intron	27.1.1
	ENSRNA049466546	11.117	29.951	80.348	53.963	-0.294436	Intron_gpII	Group II catalytic intron	27.1.1
	ENSRNA049466562	11.117	29.951	80.348	53.963	-0.294436	Intron_gpII	Group II catalytic intron	27.1.1
	ENSRNA049466581	11.117	29.951	80.348	53.963	-0.294436	Intron_gpII	Group II catalytic intron	27.1.1
	ENSRNA049466596	11.117	29.951	80.348	53.963	-0.294436	Intron_gpII	Group II catalytic intron	27.1.1
	ENSRNA049466614	10.542	5.235	45.425	29.232	0.0774967	Intron_gpII	Group II catalytic intron	27.1.1
	ENSRNA049466627	2.596	14.122	18.219	16.944	-0.664456	Intron_gpII	Group II catalytic intron	27.1.1
	ENSRNA049466643	2.596	14.122	18.219	16.944	-0.664456	Intron_gpII	Group II catalytic intron	27.1.1
	ENSRNA049466653	2.596	14.122	18.219	16.944	-0.664456	Intron_gpII	Group II catalytic intron	27.1.1
	ENSRNA049466667	2.596	14.122	18.219	16.944	-0.664456	Intron_gpII	Group II catalytic intron	27.1.1
	ENSRNA049466678	2.596	14.122	18.219	16.944	-0.664456	Intron_gpII	Group II catalytic intron	27.1.1
	ENSRNA049466696	10.275	44.558	85.409	93.344	-0.351565	Intron_gpII	Group II catalytic intron	27.1.1
	ENSRNA049466702	10.275	44.558	85.409	93.344	-0.351565	Intron_gpII	Group II catalytic intron	27.1.1
	ENSRNA049466739	10.851	32.625	89.306	112.977	-0.162889	Intron_gpII	Group II catalytic intron	27.1.1
	ENSRNA049466805	0	0	7.691	0	-0.090167	snoZ256	Small nucleolar RNA Z256	27.1.1
	ENSRNA049467057	10.542	5.235	45.425	29.232	0.0774967	Intron_gpII	Group II catalytic intron	27.1.1
	ENSRNA049467078	4.619	0	2.28	0	0.802014	MIR2907	microRNA MIR2907	27.1.1
	ENSRNA049467117	0	0	26.836	6.283	-0.0728434	mir-166	mir-166 microRNA precursor	27.1.1
	ENSRNA049467134	10.325	2.935	13.429	7.169	0.605558	U6	U6 spliceosomal RNA	27.1.1
	ENSRNA049467328	0	4.464	0	0	-0.811503	Plant_U3	Plant small nucleolar RNA U3	27.1.1
	ENSRNA049467377	21.005	82.199	93.52	172.75	-0.340996	U5	U5 spliceosomal RNA	27.1.1
	ENSRNA049467453	0	0	288.19	0	-0.090167	U2	U2 spliceosomal RNA	27.1.1
	ENSRNA049467565	0	0	11.401	3.949	-0.0625046	MIR2907	microRNA MIR2907	27.1.1
	ENSRNA049467602	0	0	16.652	0	-0.090167	snoZ105	Small nucleolar RNA Z105	27.1.1
	ENSRNA049467678	10.325	2.935	0	0	0.615224	U6	U6 spliceosomal RNA	27.1.1
	ENSRNA049467705	5.377	8.496	0	2.924	-0.313997	snoZ223	Small nucleolar RNA Z223	27.1.1
	ENSRNA049467714	5.134	0	0	0	0.811503	snoR134	small nucleolar RNA snoR134	27.1.1
	ENSRNA049467856	3.477	27.03	37.296	16.875	-0.725381	Intron_gpII	Group II catalytic intron	27.1.1
	ENSRNA049467868	10.233	88.488	104.95	64.895	-0.811612	Intron_gpII	Group II catalytic intron	27.1.1
	ENSRNA049467878	10.275	44.558	85.409	93.344	-0.351565	Intron_gpII	Group II catalytic intron	27.1.1
	ENSRNA049467888	10.851	32.625	89.306	112.977	-0.162889	Intron_gpII	Group II catalytic intron	27.1.1
	ENSRNA049468027	7.493	0	0	0	0.811503	SNORD36	Small nucleolar RNA SNORD36	27.1.1
	ENSRNA049468042	0	4.371	0	8.892	-0.322951	snoR44_J54	Small nucleolar RNA R44/J54/Z268 family	27.1.1
	ENSRNA049468095	0	1.443	0	0	-0.811503	snoR44_J54	Small nucleolar RNA R44/J54/Z268 family	27.1.1
	ENSRNA049468126	8.932	7.215	0	0	0.1478	snoR44_J54	Small nucleolar RNA R44/J54/Z268 family	27.1.1
	ENSRNA049468167	81.674	26.963	24.431	40.239	0.864981	U4	U4 spliceosomal RNA	27.1.1
	ENSRNA049468174	91.86	44.734	8.107	83.939	0.583166	U4	U4 spliceosomal RNA	27.1.1
	ENSRNA049468200	72.754	93.605	286.987	515.519	0.00893834	U1	U1 spliceosomal RNA	27.1.1
	ENSRNA049468210	0	0.752	5.263	0	-0.214293	U1	U1 spliceosomal RNA	27.1.1
	ENSRNA049468369	10.233	88.488	104.95	64.895	-0.811612	Intron_gpII	Group II catalytic intron	27.1.1
	ENSRNA049468376	11.117	29.951	80.348	53.963	-0.294436	Intron_gpII	Group II catalytic intron	27.1.1
	ENSRNA049468389	2.596	14.122	18.219	16.944	-0.664456	Intron_gpII	Group II catalytic intron	27.1.1
	ENSRNA049468398	0	5.331	0	1.883	-0.826764	MIR2907	microRNA MIR2907	27.1.1
	ENSRNA049468413	0	0	2.28	1.975	-0.0111375	MIR2907	microRNA MIR2907	27.1.1
	ENSRNA049468467	0.621	6.638	0	0	-0.756135	MIR820	microRNA MIR820	27.1.1
	ENSRNA049468640	5.061	0	6.435	0	0.523934	U5	U5 spliceosomal RNA	27.1.1
	ENSRNA049468687	0	6.724	3.074	9.506	-0.586424	U6atac	U6atac minor spliceosomal RNA	27.1.1
	ENSRNA049468709	0	1.58	0	0	-0.811503	snoR134	small nucleolar RNA snoR134	27.1.1
	ENSRNA049468744	0	1.325	12.146	0	-0.184389	MIR1428	microRNA MIR1428	27.1.1
	ENSRNA049468767	1.863	1.106	0	0	0.337127	MIR820	microRNA MIR820	27.1.1
	ENSRNA049468891	10.542	5.235	45.425	29.232	0.0774967	Intron_gpII	Group II catalytic intron	27.1.1
	ENSRNA049469014	0	0	0	12.088	0.090167	snoR44_J54	Small nucleolar RNA R44/J54/Z268 family	27.1.1
	ENSRNA049469155	11.117	29.951	80.348	53.963	-0.294436	Intron_gpII	Group II catalytic intron	27.1.1
	ENSRNA049469163	2.596	14.122	18.219	16.944	-0.664456	Intron_gpII	Group II catalytic intron	27.1.1
	ENSRNA049469166	10.275	44.558	85.409	93.344	-0.351565	Intron_gpII	Group II catalytic intron	27.1.1
	ENSRNA049469181	0	0	0	3.133	0.090167	MIR169_2	microRNA MIR169_2	27.1.1
	ENSRNA049469398	0	1.492	0	0	-0.811503	SSU_rRNA_eukarya	Eukaryotic small subunit ribosomal RNA	29.2.6
	ENSRNA049469406	5.357	0	0	0	0.811503	mir-75	microRNA mir-75	27.1.1
	ENSRNA049470054	61.414	50.828	18.149	13.004	0.170039	Plant_U3	Plant small nucleolar RNA U3	27.1.1
	ENSRNA049470113	0	2.357	0	0	-0.811503	snoR117	small nucleolar RNA snoR117	27.1.1
	ENSRNA049470161	0	0	19.407	0	-0.090167	U5	U5 spliceosomal RNA	27.1.1
	ENSRNA049470170	0	2.843	25.769	0	-0.18548	U5	U5 spliceosomal RNA	27.1.1
	ENSRNA049470180	0	9.413	9.223	27.046	-0.266756	U5	U5 spliceosomal RNA	27.1.1
	ENSRNA049470201	6.403	14.792	9.223	27.046	-0.284383	U5	U5 spliceosomal RNA	27.1.1
	ENSRNA049470255	0	10.479	14.958	0	-0.650991	snoZ101	Small nucleolar RNA Z101	27.1.1
	ENSRNA049470317	0	0	17.202	0	-0.090167	snoZ223	Small nucleolar RNA Z223	27.1.1
	ENSRNA049470370	0	3.138	0	0	-0.811503	snoR134	small nucleolar RNA snoR134	27.1.1
	ENSRNA049470377	0	2.783	0	0	-0.811503	snoZ278	Small nucleolar RNA Z278	27.1.1
	ENSRNA049470386	0	0	6.232	0	-0.090167	snoZ278	Small nucleolar RNA Z278	27.1.1
	ENSRNA049470525	0	2.213	0	0	-0.811503	MIR820	microRNA MIR820	27.1.1
	ENSRNA049470701	2.292	0	15.168	0	0.0338006	U11	U11 spliceosomal RNA	27.1.1
	ENSRNA049470757	0	6.814	0.516	0	-0.837279	snoR60	Small nucleolar RNA snoR60	27.1.1
	ENSRNA049470806	11.823	110.922	119.681	107.251	-0.804672	U1	U1 spliceosomal RNA	27.1.1
	ENSRNA049470820	29.59	27.723	0	49.518	0.146893	U2	U2 spliceosomal RNA	27.1.1
	ENSRNA049470825	3.657	3.525	9.327	19.535	0.0683278	U2	U2 spliceosomal RNA	27.1.1
	ENSRNA049470920	10.851	32.625	89.306	112.977	-0.162889	Intron_gpII	Group II catalytic intron	27.1.1
	ENSRNA049470992	0	7.249	16.097	9.025	-0.493088	snoZ221_snoR21b	Small nucleolar RNA Z221/R21b	27.1.1
	ENSRNA049471020	0	3.678	0	0	-0.811503	SNORD14	Small nucleolar RNA SNORD14	27.1.1
	ENSRNA049471065	0	2.461	5.463	4.607	-0.424964	U2	U2 spliceosomal RNA	27.1.1
	ENSRNA049471075	13.803	12.745	37.492	49.418	0.0534298	U2	U2 spliceosomal RNA	27.1.1
	ENSRNA049471102	2142.93	406.851	121.725	1602.75	0.801988	SSU_rRNA_eukarya	Eukaryotic small subunit ribosomal RNA	29.2.6
	ENSRNA049471191	0	0	18.242	1.975	-0.0829514	MIR2907	microRNA MIR2907	27.1.1
	ENSRNA049471273	14.39	4.491	0	0	0.591952	snoZ101	Small nucleolar RNA Z101	27.1.1
	ENSRNA049471325	0	4.906	0	0	-0.811503	snoZ102_R77	Small nucleolar RNA Z102/R77	27.1.1
	ENSRNA049471342	0	1.47	0	0	-0.811503	snoZ103	Small nucleolar RNA Z103	27.1.1
	ENSRNA049471381	0.544	0.484	3.438	0	-0.0833925	MIR159	microRNA MIR159	27.1.1
	ENSRNA049471498	2.292	0	0	0	0.811503	U11	U11 spliceosomal RNA	27.1.1
	ENSRNA049471527	4.775	0	4.904	0	0.614179	snoR101	Small nucleolar RNA snoR101	27.1.1
	ENSRNA049471546	815.393	508.729	231.165	501.014	0.572084	U4	U4 spliceosomal RNA	27.1.1
	ENSRNA049471555	64.639	19.077	13.577	64.744	0.742274	snoJ33	Small nucleolar RNA J33	27.1.1
	ENSRNA049471695	9.561	55.547	123.718	148.757	-0.275786	Intron_gpII	Group II catalytic intron	27.1.1
	ENSRNA049471700	3.477	27.03	37.296	16.875	-0.725381	Intron_gpII	Group II catalytic intron	27.1.1
	ENSRNA049471707	10.233	88.488	104.95	64.895	-0.811612	Intron_gpII	Group II catalytic intron	27.1.1
	ENSRNA049471715	11.117	29.951	80.348	53.963	-0.294436	Intron_gpII	Group II catalytic intron	27.1.1
	ENSRNA049471723	10.275	44.558	85.409	93.344	-0.351565	Intron_gpII	Group II catalytic intron	27.1.1
	ENSRNA049471743	0	0	9.121	0	-0.090167	MIR2907	microRNA MIR2907	27.1.1
	ENSRNA049471791	0	11.356	0	0	-0.811503	U6atac	U6atac minor spliceosomal RNA	27.1.1
	ENSRNA049471835	0	5.263	1.756	14.255	-0.247683	U1	U1 spliceosomal RNA	27.1.1
	ENSRNA049471844	27.484	33.965	31.217	92.897	0.00485494	U1	U1 spliceosomal RNA	27.1.1
	ENSRNA049472044	0	0	5.635	0	-0.090167	snoZ118	Small nucleolar RNA Z118/Z121/Z120	27.1.1
	ENSRNA049472073	7.298	5.937	0	0	0.143034	snoZ118	Small nucleolar RNA Z118/Z121/Z120	27.1.1
	ENSRNA049472120	3.667	0	0	0	0.811503	snoZ199	Small nucleolar RNA Z199	27.1.1
	ENSRNA049472208	5.273	0	12.854	0	0.256602	snoZ118	Small nucleolar RNA Z118/Z121/Z120	27.1.1
	ENSRNA049472329	0	1.132	8.946	5.092	-0.155522	U2	U2 spliceosomal RNA	27.1.1
	ENSRNA049472341	20.778	3.674	1.408	23.987	0.687971	U2	U2 spliceosomal RNA	27.1.1
	ENSRNA049472419	10.233	88.488	104.95	64.895	-0.811612	Intron_gpII	Group II catalytic intron	27.1.1
	ENSRNA049472429	10.275	44.558	85.409	93.344	-0.351565	Intron_gpII	Group II catalytic intron	27.1.1
	ENSRNA049472463	0	0	9.965	0	-0.090167	LSU_rRNA_eukarya	Eukaryotic large subunit ribosomal RNA	29.2.6
	ENSRNA049472510	0	0	0	13.71	0.090167	MIR164	microRNA MIR164	27.1.1
	ENSRNA049472570	0	1.036	3.594	0	-0.343356	IsrR	Antisense RNA which regulates isiA expression	27.1
	ENSRNA049472701	0	2.063	11.401	0	-0.248164	MIR2907	microRNA MIR2907	27.1.1
	ENSRNA049472720	0	10.313	25.082	0	-0.448019	MIR2907	microRNA MIR2907	27.1.1
	ENSRNA049472745	0	0	19.317	0	-0.090167	snoZ221_snoR21b	Small nucleolar RNA Z221/R21b	27.1.1
	ENSRNA049472760	0	0	4.627	0	-0.090167	SNOR75	Plant small nucleolar RNA SNOR75	27.1.1
	ENSRNA049472886	2.164	5.331	10.943	18.831	-0.127178	MIR2907	microRNA MIR2907	27.1.1
	ENSRNA049472894	2.292	2.625	22.752	6.283	-0.0906636	SNORD14	Small nucleolar RNA SNORD14	27.1.1
	ENSRNA049472901	2.292	2.625	22.752	6.283	-0.0906636	SNORD14	Small nucleolar RNA SNORD14	27.1.1
	ENSRNA049472907	0	5.287	6.161	0	-0.72894	SNORD14	Small nucleolar RNA SNORD14	27.1.1
	ENSRNA049472915	7.664	4.681	0	0	0.321388	SNORD18	Small nucleolar RNA SNORD18	27.1.1
	ENSRNA049472947	0	4.124	0	11.083	-0.224452	SNORD24	Small nucleolar RNA SNORD24	27.1.1
	ENSRNA049472954	0	4.124	0	0	-0.811503	SNORD24	Small nucleolar RNA SNORD24	27.1.1
	ENSRNA049473120	0	4.819	0	25.73	-0.0647975	snoU31b	Small nucleolar RNA U31b	27.1.1
	ENSRNA049473150	0	4.425	0	13.362	-0.189404	SNORD14	Small nucleolar RNA SNORD14	27.1.1
	ENSRNA049473157	0	0	12.639	8.977	-0.0257295	U6	U6 spliceosomal RNA	27.1.1
	ENSRNA049473164	7.951	0	1.546	2.672	0.949565	SNORD14	Small nucleolar RNA SNORD14	27.1.1
	ENSRNA049473172	7.951	0	1.546	2.672	0.949565	SNORD14	Small nucleolar RNA SNORD14	27.1.1
	ENSRNA049473180	0	11.8	0	0	-0.811503	SNORD14	Small nucleolar RNA SNORD14	27.1.1
	ENSRNA049473196	9.179	0	0	0	0.811503	SNOR75	Plant small nucleolar RNA SNOR75	27.1.1
	ENSRNA049473206	0	6.023	0	11.436	-0.350392	SNOR75	Plant small nucleolar RNA SNOR75	27.1.1
	ENSRNA049473214	0	1.352	3.093	5.345	-0.193562	SNORD14	Small nucleolar RNA SNORD14	27.1.1
	ENSRNA049473223	4.771	0	3.093	0	0.757574	SNORD14	Small nucleolar RNA SNORD14	27.1.1
	ENSRNA049473229	17.493	4.732	6.185	1.336	0.707901	SNORD14	Small nucleolar RNA SNORD14	27.1.1
	ENSRNA049473235	17.493	4.732	6.185	1.336	0.707901	SNORD14	Small nucleolar RNA SNORD14	27.1.1
	ENSRNA049473244	13.893	0	0	2.571	0.867761	MIR1428	microRNA MIR1428	27.1.1
	ENSRNA049473260	342.188	632.336	795.94	988.311	-0.398647	U1	U1 spliceosomal RNA	27.1.1
	ENSRNA049473325	0	0	5.203	0	-0.090167	snoZ278	Small nucleolar RNA Z278	27.1.1
	ENSRNA049473340	1.632	4.054	7.41	16.707	-0.0852633	U5	U5 spliceosomal RNA	27.1.1
	ENSRNA049473348	4.847	5.727	18.418	16.452	-0.0630532	U5	U5 spliceosomal RNA	27.1.1
	ENSRNA049473358	6.463	17.181	14.734	22.393	-0.603065	U5	U5 spliceosomal RNA	27.1.1
	ENSRNA049473373	19.389	2.695	9.352	15.995	0.956432	U5	U5 spliceosomal RNA	27.1.1
	ENSRNA049473411	46.337	58.64	180.689	251.414	-0.0182393	U1	U1 spliceosomal RNA	27.1.1
	ENSRNA049473610	0	0	0	14.196	0.090167	SNORD25	Small nucleolar RNA SNORD25	27.1.1
	ENSRNA049473620	0	0	4.627	0	-0.090167	SNORD25	Small nucleolar RNA SNORD25	27.1.1
	ENSRNA049473641	3.18	8.113	0	0	-0.522345	SNORD14	Small nucleolar RNA SNORD14	27.1.1
	ENSRNA049473653	0	0	0	16.034	0.090167	SNORD14	Small nucleolar RNA SNORD14	27.1.1
	ENSRNA049473661	0	5.408	0	5.345	-0.629248	SNORD14	Small nucleolar RNA SNORD14	27.1.1
	ENSRNA049473777	0	2.357	0	13.853	-0.0500665	MIR2907	microRNA MIR2907	27.1.1
	ENSRNA049473801	0	8.108	18.797	30.629	-0.207445	U5	U5 spliceosomal RNA	27.1.1
	ENSRNA049473866	0	0	6.941	0	-0.090167	snoZ266	Small nucleolar RNA Z266	27.1.1
	ENSRNA049473876	0	7.249	0	0	-0.811503	snoZ103	Small nucleolar RNA Z103	27.1.1
	ENSRNA049473879	5.377	0	6.1	6.044	0.741584	snoZ103	Small nucleolar RNA Z103	27.1.1
	ENSRNA049473887	0	5.937	11.27	0	-0.537859	snoZ103	Small nucleolar RNA Z103	27.1.1
	ENSRNA049473893	0	17.812	2.818	0	-0.861129	snoZ103	Small nucleolar RNA Z103	27.1.1
	ENSRNA049473899	8.961	0.708	0	0	0.765366	snoZ223	Small nucleolar RNA Z223	27.1.1
	ENSRNA049473908	3.08	1.396	0	0	0.466845	snoR134	small nucleolar RNA snoR134	27.1.1
	ENSRNA049474010	0	0	0	10.551	0.090167	MIR171_1	microRNA MIR171_1	27.1.1
	ENSRNA049474027	0	0	4.56	1.975	-0.0539139	MIR2907	microRNA MIR2907	27.1.1
	ENSRNA049474032	0	0	2.28	5.924	0.0587407	MIR2907	microRNA MIR2907	27.1.1
	ENSRNA049474042	10.851	32.625	89.306	112.977	-0.162889	Intron_gpII	Group II catalytic intron	27.1.1
	ENSRNA049474050	1.135	5.837	12.07	1.843	-0.472541	LSU_rRNA_eukarya	Eukaryotic large subunit ribosomal RNA	29.2.6
	ENSRNA049474126	0	0	3.047	0	-0.090167	LSU_rRNA_eukarya	Eukaryotic large subunit ribosomal RNA	29.2.6
	ENSRNA049474195	1.1	2.907	6.928	4.106	-0.351664	5S_rRNA	5S ribosomal RNA	29.2.6
	ENSRNA049474199	1.1	2.907	6.928	4.106	-0.351664	5S_rRNA	5S ribosomal RNA	29.2.6
	ENSRNA049474205	1.1	2.907	6.928	4.106	-0.351664	5S_rRNA	5S ribosomal RNA	29.2.6
	ENSRNA049474213	1.1	2.907	6.928	4.106	-0.351664	5S_rRNA	5S ribosomal RNA	29.2.6
	ENSRNA049474217	1.1	2.907	6.928	4.106	-0.351664	5S_rRNA	5S ribosomal RNA	29.2.6
	ENSRNA049474225	1.1	2.907	6.928	4.106	-0.351664	5S_rRNA	5S ribosomal RNA	29.2.6
	ENSRNA049474232	1.1	2.907	6.928	4.106	-0.351664	5S_rRNA	5S ribosomal RNA	29.2.6
	ENSRNA049474241	1.1	2.907	6.928	4.106	-0.351664	5S_rRNA	5S ribosomal RNA	29.2.6
	ENSRNA049474244	1.1	2.907	6.928	4.106	-0.351664	5S_rRNA	5S ribosomal RNA	29.2.6
	ENSRNA049474253	1.1	2.907	6.928	4.106	-0.351664	5S_rRNA	5S ribosomal RNA	29.2.6
	ENSRNA049474262	1.1	2.907	6.928	4.106	-0.351664	5S_rRNA	5S ribosomal RNA	29.2.6
	ENSRNA049474273	1.1	2.907	6.928	4.106	-0.351664	5S_rRNA	5S ribosomal RNA	29.2.6
	ENSRNA049474276	1.1	2.907	6.928	4.106	-0.351664	5S_rRNA	5S ribosomal RNA	29.2.6
	ENSRNA049474279	1.1	2.907	6.928	4.106	-0.351664	5S_rRNA	5S ribosomal RNA	29.2.6
	ENSRNA049474284	1.1	2.907	6.928	4.106	-0.351664	5S_rRNA	5S ribosomal RNA	29.2.6
	ENSRNA049474289	1.1	2.907	6.928	4.106	-0.351664	5S_rRNA	5S ribosomal RNA	29.2.6
	ENSRNA049474295	1.1	2.907	6.928	4.106	-0.351664	5S_rRNA	5S ribosomal RNA	29.2.6
	ENSRNA049474304	1.1	2.907	6.928	4.106	-0.351664	5S_rRNA	5S ribosomal RNA	29.2.6
	ENSRNA049474311	1.1	2.907	6.928	4.106	-0.351664	5S_rRNA	5S ribosomal RNA	29.2.6
	ENSRNA049474318	1.1	2.907	6.928	4.106	-0.351664	5S_rRNA	5S ribosomal RNA	29.2.6
	ENSRNA049474324	1.1	2.907	6.928	4.106	-0.351664	5S_rRNA	5S ribosomal RNA	29.2.6
	ENSRNA049474335	1.1	2.907	6.928	4.106	-0.351664	5S_rRNA	5S ribosomal RNA	29.2.6
	ENSRNA049474343	1.1	2.907	6.928	4.106	-0.351664	5S_rRNA	5S ribosomal RNA	29.2.6
	ENSRNA049474354	1.1	2.907	6.928	4.106	-0.351664	5S_rRNA	5S ribosomal RNA	29.2.6
	ENSRNA049474361	1.1	2.907	6.928	4.106	-0.351664	5S_rRNA	5S ribosomal RNA	29.2.6
	ENSRNA049474373	1.1	2.907	6.928	4.106	-0.351664	5S_rRNA	5S ribosomal RNA	29.2.6
	ENSRNA049474379	1.1	2.907	6.928	4.106	-0.351664	5S_rRNA	5S ribosomal RNA	29.2.6
	ENSRNA049474385	1.1	2.907	6.928	4.106	-0.351664	5S_rRNA	5S ribosomal RNA	29.2.6
	ENSRNA049474391	1.1	2.907	6.928	4.106	-0.351664	5S_rRNA	5S ribosomal RNA	29.2.6
	ENSRNA049474398	1.1	2.907	6.928	4.106	-0.351664	5S_rRNA	5S ribosomal RNA	29.2.6
	ENSRNA049474408	1.1	2.907	6.928	4.106	-0.351664	5S_rRNA	5S ribosomal RNA	29.2.6
	ENSRNA049474419	1.1	2.907	6.928	4.106	-0.351664	5S_rRNA	5S ribosomal RNA	29.2.6
	ENSRNA049474426	1.1	2.907	6.928	4.106	-0.351664	5S_rRNA	5S ribosomal RNA	29.2.6
	ENSRNA049474432	1.1	2.907	6.928	4.106	-0.351664	5S_rRNA	5S ribosomal RNA	29.2.6
	ENSRNA049474437	1.1	2.907	6.928	4.106	-0.351664	5S_rRNA	5S ribosomal RNA	29.2.6
	ENSRNA049474445	1.1	2.907	6.928	4.106	-0.351664	5S_rRNA	5S ribosomal RNA	29.2.6
	ENSRNA049474451	1.1	2.907	6.928	4.106	-0.351664	5S_rRNA	5S ribosomal RNA	29.2.6
	ENSRNA049474453	1.1	2.907	6.928	4.106	-0.351664	5S_rRNA	5S ribosomal RNA	29.2.6
	ENSRNA049474460	1.1	2.907	6.928	4.106	-0.351664	5S_rRNA	5S ribosomal RNA	29.2.6
	ENSRNA049474468	1.1	2.907	6.928	4.106	-0.351664	5S_rRNA	5S ribosomal RNA	29.2.6
	ENSRNA049474472	1.1	2.907	6.928	4.106	-0.351664	5S_rRNA	5S ribosomal RNA	29.2.6
	ENSRNA049474478	1.1	2.907	6.928	4.106	-0.351664	5S_rRNA	5S ribosomal RNA	29.2.6
	ENSRNA049474481	1.1	2.907	6.928	4.106	-0.351664	5S_rRNA	5S ribosomal RNA	29.2.6
	ENSRNA049474489	1.1	2.907	6.928	4.106	-0.351664	5S_rRNA	5S ribosomal RNA	29.2.6
	ENSRNA049474495	1.1	2.907	6.928	4.106	-0.351664	5S_rRNA	5S ribosomal RNA	29.2.6
	ENSRNA049474500	1.1	2.907	6.928	4.106	-0.351664	5S_rRNA	5S ribosomal RNA	29.2.6
	ENSRNA049474505	1.1	2.907	6.928	4.106	-0.351664	5S_rRNA	5S ribosomal RNA	29.2.6
	ENSRNA049474511	1.1	2.907	6.928	4.106	-0.351664	5S_rRNA	5S ribosomal RNA	29.2.6
	ENSRNA049474521	1.1	2.907	6.928	4.106	-0.351664	5S_rRNA	5S ribosomal RNA	29.2.6
	ENSRNA049474528	1.1	2.907	6.928	4.106	-0.351664	5S_rRNA	5S ribosomal RNA	29.2.6
	ENSRNA049474533	1.1	2.907	6.928	4.106	-0.351664	5S_rRNA	5S ribosomal RNA	29.2.6
	ENSRNA049474537	1.1	2.907	6.928	4.106	-0.351664	5S_rRNA	5S ribosomal RNA	29.2.6
	ENSRNA049474544	1.1	2.907	6.928	4.106	-0.351664	5S_rRNA	5S ribosomal RNA	29.2.6
	ENSRNA049474549	1.1	2.907	6.928	4.106	-0.351664	5S_rRNA	5S ribosomal RNA	29.2.6
	ENSRNA049474557	1.1	2.907	6.928	4.106	-0.351664	5S_rRNA	5S ribosomal RNA	29.2.6
	ENSRNA049474563	1.1	2.907	6.928	4.106	-0.351664	5S_rRNA	5S ribosomal RNA	29.2.6
	ENSRNA049474566	1.1	2.907	6.928	4.106	-0.351664	5S_rRNA	5S ribosomal RNA	29.2.6
	ENSRNA049474570	1.1	2.907	6.928	4.106	-0.351664	5S_rRNA	5S ribosomal RNA	29.2.6
	ENSRNA049474577	1.1	2.907	6.928	4.106	-0.351664	5S_rRNA	5S ribosomal RNA	29.2.6
	ENSRNA049474581	1.1	2.907	6.928	4.106	-0.351664	5S_rRNA	5S ribosomal RNA	29.2.6
	ENSRNA049474586	1.1	2.907	6.928	4.106	-0.351664	5S_rRNA	5S ribosomal RNA	29.2.6
	ENSRNA049474588	1.1	2.907	6.928	4.106	-0.351664	5S_rRNA	5S ribosomal RNA	29.2.6
	ENSRNA049474592	1.1	2.907	6.928	4.106	-0.351664	5S_rRNA	5S ribosomal RNA	29.2.6
	ENSRNA049474596	1.1	2.907	6.928	4.106	-0.351664	5S_rRNA	5S ribosomal RNA	29.2.6
	ENSRNA049474603	1.1	2.907	6.928	4.106	-0.351664	5S_rRNA	5S ribosomal RNA	29.2.6
	ENSRNA049474608	1.1	2.907	6.928	4.106	-0.351664	5S_rRNA	5S ribosomal RNA	29.2.6
	ENSRNA049474612	1.1	2.907	6.928	4.106	-0.351664	5S_rRNA	5S ribosomal RNA	29.2.6
	ENSRNA049474615	1.1	2.907	6.928	4.106	-0.351664	5S_rRNA	5S ribosomal RNA	29.2.6
	ENSRNA049474617	1.1	2.907	6.928	4.106	-0.351664	5S_rRNA	5S ribosomal RNA	29.2.6
	ENSRNA049474620	1.1	2.907	6.928	4.106	-0.351664	5S_rRNA	5S ribosomal RNA	29.2.6
	ENSRNA049474625	1.1	2.907	6.928	4.106	-0.351664	5S_rRNA	5S ribosomal RNA	29.2.6
	ENSRNA049474629	1.1	2.907	6.928	4.106	-0.351664	5S_rRNA	5S ribosomal RNA	29.2.6
	ENSRNA049474635	0	0	0	7.386	0.090167	5S_rRNA	5S ribosomal RNA	29.2.6
	ENSRNA049474644	0	0	0	7.386	0.090167	5S_rRNA	5S ribosomal RNA	29.2.6
	ENSRNA049474667	0	0	7.399	0	-0.090167	5S_rRNA	5S ribosomal RNA	29.2.6
	ENSRNA049474743	1.1	2.907	6.928	4.106	-0.351664	5S_rRNA	5S ribosomal RNA	29.2.6
	ENSRNA049474769	0	0	6.256	0	-0.090167	5S_rRNA	5S ribosomal RNA	29.2.6
	ENSRNA049474776	0	0	6.256	0	-0.090167	5S_rRNA	5S ribosomal RNA	29.2.6
	ENSRNA049474783	0	0	0	5.938	0.090167	5S_rRNA	5S ribosomal RNA	29.2.6
	ENSRNA049474826	0	0	15.287	2.949	-0.0763452	5S_rRNA	5S ribosomal RNA	29.2.6
	ENSRNA049474835	0	0	3.153	0	-0.090167	5S_rRNA	5S ribosomal RNA	29.2.6
	ENSRNA049474841	0	0	3.153	0	-0.090167	5S_rRNA	5S ribosomal RNA	29.2.6
	ENSRNA049474845	0	0	8.18	0	-0.090167	5S_rRNA	5S ribosomal RNA	29.2.6
	ENSRNA049474854	0	0	8.18	0	-0.090167	5S_rRNA	5S ribosomal RNA	29.2.6
	ENSRNA049474857	0	0	8.18	0	-0.090167	5S_rRNA	5S ribosomal RNA	29.2.6
	ENSRNA049474863	0	3.316	0	0	-0.811503	5S_rRNA	5S ribosomal RNA	29.2.6
	ENSRNA049474871	0	3.316	0	0	-0.811503	5S_rRNA	5S ribosomal RNA	29.2.6
	ENSRNA049474932	0	0	14.582	0	-0.090167	5S_rRNA	5S ribosomal RNA	29.2.6
	ENSRNA049474934	0	0	14.582	0	-0.090167	5S_rRNA	5S ribosomal RNA	29.2.6
	ENSRNA049474942	0	0	6.875	0	-0.090167	5S_rRNA	5S ribosomal RNA	29.2.6
	ENSRNA049474949	0	0	6.875	0	-0.090167	5S_rRNA	5S ribosomal RNA	29.2.6
	ENSRNA049474951	0	0	6.875	0	-0.090167	5S_rRNA	5S ribosomal RNA	29.2.6
	ENSRNA049474970	0	2.634	3.628	0	-0.665154	5S_rRNA	5S ribosomal RNA	29.2.6
	ENSRNA049474978	0	0	15.123	0	-0.090167	5S_rRNA	5S ribosomal RNA	29.2.6
	ENSRNA049475012	0	0	6.524	0	-0.090167	5S_rRNA	5S ribosomal RNA	29.2.6
	ENSRNA049475022	0	0	17.597	0	-0.090167	5S_rRNA	5S ribosomal RNA	29.2.6
	ENSRNA049475029	0	0	17.597	0	-0.090167	5S_rRNA	5S ribosomal RNA	29.2.6
	ENSRNA049475060	0	0	7.768	0	-0.090167	5S_rRNA	5S ribosomal RNA	29.2.6
	ENSRNA049475072	0	2.609	0	0	-0.811503	5S_rRNA	5S ribosomal RNA	29.2.6
	ENSRNA049475188	0	0	22.709	0	-0.090167	5S_rRNA	5S ribosomal RNA	29.2.6
	ENSRNA049475440	2.943	58.065	226.606	108.545	-0.290376	5S_rRNA	5S ribosomal RNA	29.2.6
	ENSRNA049475480	0	0	4.56	5.924	0.0199832	MIR2907	microRNA MIR2907	27.1.1
	ENSRNA049475489	0	0	6.841	3.949	-0.0391411	MIR2907	microRNA MIR2907	27.1.1
	ENSRNA049475575	0	3.441	0	0	-0.811503	snoZ43	Small nucleolar RNA Z43	27.1.1
	ENSRNA049475602	0	1.925	0	0	-0.811503	snosnR60_Z15	Small nucleolar RNA snR60/Z15/Z230/Z193/J17	27.1.1
	ENSRNA049475619	0	0	18.242	5.924	-0.0645763	MIR2907	microRNA MIR2907	27.1.1
	ENSRNA049475631	0	0	13.131	7.533	-0.0395081	MIR2907	microRNA MIR2907	27.1.1
	ENSRNA049475684	10.325	2.935	13.429	7.169	0.605558	U6	U6 spliceosomal RNA	27.1.1
	ENSRNA049475689	10.325	2.935	13.429	7.169	0.605558	U6	U6 spliceosomal RNA	27.1.1
	ENSRNA049475695	25.813	0	0	17.206	0.871635	U6	U6 spliceosomal RNA	27.1.1
	ENSRNA049475701	0	1.545	0	0	-0.811503	U6	U6 spliceosomal RNA	27.1.1
	ENSRNA049475715	0	0	0	8.08	0.090167	U54	Small nucleolar RNA U54	27.1.1
	ENSRNA049475823	0	0	0	8.378	0.090167	MIR529	microRNA MIR529	27.1.1
	ENSRNA049475834	0	14.676	0	22.941	-0.432719	U6	U6 spliceosomal RNA	27.1.1
	ENSRNA049475919	10.325	2.935	13.429	7.169	0.605558	U6	U6 spliceosomal RNA	27.1.1
	ENSRNA049475944	17.786	16.344	0	0.39	0.0617561	LSU_rRNA_eukarya	Eukaryotic large subunit ribosomal RNA	29.2.6
	ENSRNA049475950	2.127	1.925	0	0	0.0698966	snoR135	small nucleolar RNA snoR135	27.1.1
	ENSRNA049475971	9.171	52.795	133.255	189.256	-0.188278	U5	U5 spliceosomal RNA	27.1.1
	ENSRNA049476058	0	1.322	0	5.212	-0.122247	MIR1428	microRNA MIR1428	27.1.1
	ENSRNA049476086	0	4.585	0	2.637	-0.780465	MIR169_2	microRNA MIR169_2	27.1.1
	ENSRNA049476096	0	10.148	0	0	-0.811503	MIR169_2	microRNA MIR169_2	27.1.1
	ENSRNA049476104	0	0	22.802	7.898	-0.0625046	MIR2907	microRNA MIR2907	27.1.1
	ENSRNA049476114	0	0	4.56	0	-0.090167	MIR2907	microRNA MIR2907	27.1.1
	ENSRNA049476183	0	0.433	7.195	5.903	-0.0632582	snoZ242	Small nucleolar RNA Z242	27.1.1
	ENSRNA049476188	0	1.3	5.139	1.476	-0.31379	snoZ242	Small nucleolar RNA Z242	27.1.1
	ENSRNA049476289	0	2.096	0	0	-0.811503	snoR134	small nucleolar RNA snoR134	27.1.1
	ENSRNA049476293	3.002	4.032	11.038	30.012	0.0349597	snoZ242	Small nucleolar RNA Z242	27.1.1
	ENSRNA049476301	0	3.739	0	0	-0.811503	MIR169_2	microRNA MIR169_2	27.1.1
	ENSRNA049476307	7.333	0	0	0	0.811503	snoZ199	Small nucleolar RNA Z199	27.1.1
	ENSRNA049476316	0	1.416	0	5.848	-0.112251	snoR64	Small nucleolar RNA R64/Z200 family	27.1.1
	ENSRNA049476335	5.326	0	0	0	0.811503	snosnR60_Z15	Small nucleolar RNA snR60/Z15/Z230/Z193/J17	27.1.1
	ENSRNA049476340	0	1.488	0	0	-0.811503	MIR171_1	microRNA MIR171_1	27.1.1
	ENSRNA049476352	10.275	44.558	85.409	93.344	-0.351565	Intron_gpII	Group II catalytic intron	27.1.1
	ENSRNA049476356	2.596	14.122	18.219	16.944	-0.664456	Intron_gpII	Group II catalytic intron	27.1.1
	ENSRNA049476404	8.964	0	0	2.789	0.890238	snoZ266	Small nucleolar RNA Z266	27.1.1
	ENSRNA049476519	0	1.45	0	0	-0.811503	U6	U6 spliceosomal RNA	27.1.1
	ENSRNA049761202	16.18	25.504	147.877	56.106	-0.131768	tRNA-Trp	tRNA-Trp for anticodon CCA	29.2.7
	ENSRNA049761207	3.048	41.988	75.565	52.083	-0.557832	tRNA-Glu	tRNA-Glu for anticodon UUC	29.2.7
	ENSRNA049761212	3.048	41.988	75.565	52.083	-0.557832	tRNA-Glu	tRNA-Glu for anticodon UUC	29.2.7
	ENSRNA049761216	3.439	26.012	85.486	63.142	-0.276517	tRNA-Asn	tRNA-Asn for anticodon GUU	29.2.7
	ENSRNA049761426	16.18	25.504	147.877	56.106	-0.131768	tRNA-Trp	tRNA-Trp for anticodon CCA	29.2.7
	ENSRNA049761428	1.236	5.177	19.944	6.285	-0.271796	tRNA-Thr	tRNA-Thr for anticodon UGU	29.2.7
	ENSRNA049761430	5.235	15.94	24.808	16.166	-0.590663	tRNA-Trp	tRNA-Trp for anticodon CCA	29.2.7
	ENSRNA049761432	3.439	26.012	85.486	63.142	-0.276517	tRNA-Asn	tRNA-Asn for anticodon GUU	29.2.7
	ENSRNA049761434	3.439	26.012	85.486	63.142	-0.276517	tRNA-Asn	tRNA-Asn for anticodon GUU	29.2.7
	ENSRNA050013642	49.398	87.586	321.209	206.519	-0.167847	Intron_gpII	Group II catalytic intron	27.1.1
	ENSRNA050013643	54.99	127.772	580.614	292.382	-0.182276	Intron_gpII	Group II catalytic intron	27.1.1
	ENSRNA050013646	24.496	108.911	305.025	189.469	-0.330239	Intron_gpII	Group II catalytic intron	27.1.1
	ENSRNA050013647	24.496	108.911	305.025	189.469	-0.330239	Intron_gpII	Group II catalytic intron	27.1.1
	ENSRNA050013648	53.949	221.982	828.866	589.338	-0.225193	Intron_gpII	Group II catalytic intron	27.1.1
	ENSRNA050013649	53.949	221.982	828.866	589.338	-0.225193	Intron_gpII	Group II catalytic intron	27.1.1
	ENSRNA050013650	24.496	95.297	150.776	127.112	-0.542918	Intron_gpII	Group II catalytic intron	27.1.1
	ENSRNA050013651	3.477	27.03	37.296	16.875	-0.725381	Intron_gpII	Group II catalytic intron	27.1.1
	ENSRNA050013652	10.233	88.488	104.95	64.895	-0.811612	Intron_gpII	Group II catalytic intron	27.1.1
	ENSRNA050013653	10.233	88.488	104.95	64.895	-0.811612	Intron_gpII	Group II catalytic intron	27.1.1
	ENSRNA050013654	10.542	5.235	45.425	29.232	0.0774967	Intron_gpII	Group II catalytic intron	27.1.1
	ENSRNA050013655	2.596	14.122	18.219	16.944	-0.664456	Intron_gpII	Group II catalytic intron	27.1.1
	ENSRNA050013656	2.596	14.122	18.219	16.944	-0.664456	Intron_gpII	Group II catalytic intron	27.1.1
	ENSRNA050013658	10.275	44.558	85.409	93.344	-0.351565	Intron_gpII	Group II catalytic intron	27.1.1
	ENSRNA050013659	10.275	44.558	85.409	93.344	-0.351565	Intron_gpII	Group II catalytic intron	27.1.1
	ENSRNA050013662	60.454	219.381	300.518	400.967	-0.416654	Intron_gpII	Group II catalytic intron	27.1.1
	ENSRNA050013664	24.496	108.911	305.025	189.469	-0.330239	Intron_gpII	Group II catalytic intron	27.1.1
	ENSRNA050013665	24.496	108.911	305.025	189.469	-0.330239	Intron_gpII	Group II catalytic intron	27.1.1
	ENSRNA050013666	65.246	180.757	539.237	305.874	-0.2827	Intron_gpII	Group II catalytic intron	27.1.1
	ENSRNA050013667	35.151	127.539	277.11	294.442	-0.295747	Intron_gpII	Group II catalytic intron	27.1.1
	ENSRNA050013668	35.151	127.539	277.11	294.442	-0.295747	Intron_gpII	Group II catalytic intron	27.1.1
	ENSRNA050013670	9.561	55.547	123.718	148.757	-0.275786	Intron_gpII	Group II catalytic intron	27.1.1
	ENSRNA050013671	9.561	55.547	123.718	148.757	-0.275786	Intron_gpII	Group II catalytic intron	27.1.1
	EPlORYSAT000373610	27.429	149.827	232.461	69.185	-0.628599	pseudo-trnV	tRNA pseudogene	29.2.7
	EPlORYSAT000373611	7.873	66.696	233.426	68.583	-0.322547	rrn5	rRNA	29.2.6
	EPlORYSAT000373612	23.411	82.39	347.582	179.536	-0.222351	trnF	tRNA	29.2.7
	EPlORYSAT000373613	13.324	78.829	120.637	53.253	-0.657553	trnI	trnI (tRNA)	29.2.7
	EPlORYSAT000373614	15.821	28.401	31.911	54.001	-0.258531	trnM	trnM (tRNA)	29.2.7
	EPlORYSAT000373615	2.032	19.245	100.408	34.428	-0.231564	trnR	trnR (tRNA)	29.2.7
	EPlORYSAT000373616	6.922	57.393	149.581	77.277	-0.401393	trnM	trnM (tRNA)	29.2.7
	EPlORYSAT000373619	26.649	159.977	570.104	618.113	-0.176126	trnD	trnD (tRNA)	29.2.7
	EPlORYSAT000373620	10.575	58.282	148.876	73.945	-0.396341	trnC	trnC (tRNA)	29.2.7
	EPlORYSAT000373624	24.746	48.689	153.714	85.585	-0.227398	trnfM	trnfM (tRNA)	29.2.7
	EPlORYSAT000373629	42.67	180.783	418.192	234.816	-0.413721	trnN	trnN (tRNA)	29.2.7
	EPlORYSAT000373635	41.695	102.513	246.116	216.113	-0.271457	trnY	trnY (tRNA)	29.2.7
	EPlORYSAT000373640	39.552	214.187	696.049	420.836	-0.294774	trnK	trnK (tRNA)	29.2.7
	EPlORYSAT000373643	30.456	70.714	143.985	213.011	-0.16378	pseudo-trnP	pseudo-trnP (tRNA_pseudogene)	29.2.7
	EPlORYSAT000373650	14.468	45.38	106.426	73.07	-0.358207	trnS	trnS (tRNA)	29.2.7
	EPlORYSAT000373653	0	46.125	139.597	88.013	-0.3535	trnS	trnS (tRNA)	29.2.7
	EPlORYSAT000373657	38.551	108.853	300.968	250.96	-0.25235	trnS	trnS (tRNA)	29.2.7
	EPlORYSAT000373669	4.064	45.487	136.637	65.325	-0.361407	trnQ	trnQ (tRNA)	29.2.7
	EPlORYSAT000373673	32.839	112.436	228.142	130.578	-0.457299	trnP	trnP (tRNA)	29.2.7
	EPlORYSAT000373783	6.922	57.393	149.581	77.277	-0.401393	tRNA-Met (CAU)	tRNA-Met (CAU)	29.2.7
	EPlORYSAT000373784	5.933	41.418	113.681	65.174	-0.366916	tRNA-Gln (UUG)	tRNA-Gln (UUG)	29.2.7
	EPlORYSAT000373785	9.042	79.722	201.285	387.832	-0.122233	tRNA-Ser (UGA)	tRNA-Ser (UGA)	29.2.7
	EPlORYSAT000373786	0	23.765	92.423	19.97	-0.320373	tRNA-Ile (CAU)	tRNA-Ile (CAU)	29.2.7
	EPlORYSAT000373788	16.18	71.294	188.737	109.358	-0.357914	tRNA	tRNA	29.2.7
	EPlORYSAT000373789	0	23.765	92.423	19.97	-0.320373	tRNA-Ile (CAU)	tRNA-Ile (CAU)	29.2.7
	EPlORYSAT000373790	15.821	88.752	190.466	60.518	-0.478568	tRNA-Ala (UGC)	tRNA-Ala (UGC)	29.2.7
	EPlORYSAT000373795	9.888	53.251	305.145	162.004	-0.182673	tRNA-Thr (GGU)	tRNA-Thr (GGU)	29.2.7
	EPlORYSAT000373797	0	42.601	45.871	42.828	-0.794317	tRNA-Glu (UCC)	tRNA-Glu (UCC)	29.2.7
	EPlORYSAT000373798	17.271	107.303	259.818	216.278	-0.351921	tRNA-Val (GAC)	tRNA-Val (GAC)	29.2.7
	EPlORYSAT000373803	0	9.502	49.189	9.426	-0.257915	tRNA-Leu (CAA)	tRNA-Leu (CAA)	29.2.7
	EPlORYSAT000373805	1.903	98.537	214.033	108.407	-0.506967	tRNA-Val (UAC)	tRNA-Val (UAC)	29.2.7
	EPlORYSAT000373810	20.237	134.766	327.173	356.2	-0.282309	tRNA-Tyr (GUA)	tRNA-Tyr (GUA)	29.2.7
	EPlORYSAT000373814	0	57.325	133.705	165.813	-0.291279	tRNA-Ser (GCU)	tRNA-Ser (GCU)	29.2.7
	EPlORYSAT000373815	0	35.937	194.575	95.094	-0.224239	tRNA-fMet (CAU)	tRNA-fMet (CAU)	29.2.7
	EPlORYSAT000373818	2.032	38.489	128.356	75.918	-0.317802	tRNA-Thr (GGU)	tRNA-Thr (GGU)	29.2.7
	EPlORYSAT000373820	15.821	88.752	190.466	60.518	-0.478568	tRNA-Ala (UGC)	tRNA-Ala (UGC)	29.2.7
	EPlORYSAT000373822	11	23.402	49.751	16.704	-0.380845	tRNA-Leu (UAA)	tRNA-Leu (UAA)	29.2.7
	EPlORYSAT000373825	19.035	70.611	199.918	266.884	-0.156794	tRNA-Gly (GCC)	tRNA-Gly (GCC)	29.2.7
	EPlORYSAT000373826	0	9.502	49.189	9.426	-0.257915	tRNA-Leu (CAA)	tRNA-Leu (CAA)	29.2.7
	EPlORYSAT000373829	47.707	266.366	751.527	336.721	-0.365053	rRNA	rRNA	29.2.6
	EPlORYSAT000373834	47.707	266.366	751.527	336.721	-0.365053	rRNA	rRNA	29.2.6
	EPlORYSAT000373835	2.032	19.245	100.408	34.428	-0.231564	tRNA-Arg (UCU)	tRNA-Arg (UCU)	29.2.7
	EPlORYSAT000373837	16.18	71.294	188.737	109.358	-0.357914	tRNA-Arg (ACG)	tRNA-Arg (ACG)	29.2.7
	EPlORYSAT000373842	17.271	107.303	259.818	216.278	-0.351921	tRNA-Val (GAC)	tRNA-Val (GAC)	29.2.7
	EPlORYSAT000373846	6.928	70.131	209.778	92.802	-0.364766	tRNA-Gly (UCC)	tRNA-Gly (UCC)	29.2.7
	EPlORYSAT000373847	1.847	16.832	62.067	31.077	-0.291148	tRNA-Leu (UAG)	tRNA-Leu (UAG)	29.2.7
	EPlORYSAT000373848	47.498	183.033	417.769	420.782	-0.298076	tRNA-His (GUG)	tRNA-His (GUG)	29.2.7
	EPlORYSAT000373851	7.614	37.096	79.776	51.351	-0.441008	tRNA-Gly (GCC)	tRNA-Gly (GCC)	29.2.7
	EPlORYSAT000373854	10.575	58.282	148.876	73.945	-0.396341	tRNA-Cys (GCA)	tRNA-Cys (GCA)	29.2.7
	EPlORYSAT000373859	5.507	119.345	406.023	123.807	-0.345347	tRNA-Ser (GGA)	tRNA-Ser (GGA)	29.2.7
	EPlORYSAT000373862	40.638	96.223	233.939	109.463	-0.345329	tRNA-Ile (GAU)	tRNA-Ile (GAU)	29.2.7
	EPlORYSAT000373867	27.044	40.886	136.885	66.294	-0.180102	tRNA-Pro (UGG)	tRNA-Pro (UGG)	29.2.7
	EPlORYSAT000373869	20.319	67.648	157.34	151.836	-0.291395	tRNA-Lys (UUU)	tRNA-Lys (UUU)	29.2.7
	EPlORYSAT000373871	5.795	19.307	89.273	60.267	-0.177644	tRNA	tRNA	29.2.7
	EPlORYSAT000373872	40.638	96.223	233.939	109.463	-0.345329	tRNA-Ile (GAU)	tRNA-Ile (GAU)	29.2.7
	gene-3-prime-rps12	16.825	112.56	321.978	141.176	-0.368561		Ribosomal protein S12/S23	29.2.1
	gene-atp9	7001.28	3978.57	1942.8	7210.8	0.577511		ATP synthase, F0 complex, subunit C	9
	gene-atpA	2.707	20.056	63.441	31.138	-0.332241		ATP synthase, alpha subunit, C-terminal	9
	gene-atpF	10.033	87.035	285.946	105.577	-0.337198		ATP synthase subunit b	9
	gene-atpH	13.772	59.872	145.772	59.926	-0.409741		ATP synthase, F0 complex, subunit C	9
	gene-atpI	4.122	16.992	50.915	22.079	-0.330051		ATP synthase, F0 complex, subunit A	9
	gene-ccmB	16.372	29.999	110.727	59.71	-0.187291		Cytochrome c-type biogenesis protein CcmB	31
	gene-cox1	194.009	130.542	57.61	134.741	0.523346		unknown	35
	gene-cox2	455.95	251.712	145.264	431.658	0.645072		Cytochrome C oxidase subunit II, transmembrane domain	9
	gene-infA	8.18	20.925	52.761	33.17	-0.31904		Translation initiation factor IF-1	29.2.1
	gene-mat-r	5.072	10.248	23.704	15.37	-0.31178		DNA/RNA polymerase superfamily	27.1
	gene-ndhA	14.926	34.252	153.246	53.867	-0.200233		NADH:ubiquinone oxidoreductase, subunit 1/F420H2 oxidoreductase subunit H	9
	gene-ndhB	8.781	15.857	82.624	23.08	-0.164045		NAD(P)H-quinone oxidoreductase subunit 2, N-terminal	9
	gene-ndhB-2	8.781	15.857	82.624	23.08	-0.164045		NAD(P)H-quinone oxidoreductase subunit 2, N-terminal	9
	gene-ndhD	2.769	14.05	57.335	19.704	-0.265252		NADH:ubiquinone oxidoreductase	9
	gene-ndhE	34.762	50.898	300.657	92.862	-0.129355		NADH-ubiquinone oxidoreductase chain 4L/K	9
	gene-ndhF	5.384	18.135	86.749	27.864	-0.217414		NADH-plastoquinone oxidoreductase, chain 5 subgroup	9
	gene-ndhG	9.791	25.031	146.869	53.558	-0.169106		NADH:ubiquinone/plastoquinone oxidoreductase, chain 6	9
	gene-orf152a	9.391	20.126	66.125	26.025	-0.248719		unknown	35
	gene-orf152b	2.721	47.036	167.542	69.134	-0.3218		unknown	35
	gene-orf153	3.303	28.529	123.066	76.126	-0.233117		unknown	35
	gene-orf161	6.045	27.597	115.336	55.302	-0.24184		unknown	35
	gene-orf162	1.438	22.428	73.357	33.783	-0.341034		unknown	35
	gene-orf165	13.067	26.614	65.785	40.591	-0.294544		unknown	35
	gene-orf173	17.954	38.233	80.492	43.253	-0.379919		unknown	35
	gene-orf176	0.639	14.172	42.262	15.981	-0.383624		unknown	35
	gene-orf181	0.751	15.799	57.049	29.597	-0.306828		unknown	35
	gene-orf187	9.326	57.211	210.165	67.516	-0.298835		unknown	35
	gene-orf194	6.141	21.987	84.494	39.291	-0.250244		unknown	35
	gene-orf224	5.598	16.817	41.037	19.636	-0.37256		ATP synthase YMF19-like, N-terminal	9
	gene-orf241	1.682	12.052	38.072	22.917	-0.314211		Glycosyl transferase, family 48	35
	gene-orf258	0.257	7.192	25.287	11.5	-0.32546		Reverse transcriptase zinc-binding domain	27.1
	gene-orf288	2.735	10.198	15.079	7.137	-0.651954		ATP synthase subunit 9	9
	gene-orf490	0.303	3.405	12.115	6.327	-0.30224		DNA/RNA polymerase superfamily	27.1
	gene-petA	2.476	25.577	81.825	28.935	-0.350516		Cytochrome f	1
	gene-petE	15.182	80.991	382.877	161.97	-0.228996		Cytochrome b6/f complex, subunit 5	1
	gene-psaA	1.334	11.915	46.569	21.273	-0.281092		Photosystem I PsaA/PsaB superfamily	1
	gene-psaB	1.248	11.659	36.406	18.516	-0.340331		Photosystem I PsaA/PsaB superfamily	1
	gene-psaC	8.994	22.203	92.223	48.026	-0.200421		Photosystem I protein PsaC	1
	gene-psbA	25.924	28.557	86.68	44.811	-0.105332		Photosystem II protein D1/D2 superfamily	1
	gene-psbB	2.313	17.942	61.095	25.26	-0.319863		Photosystem II CP47 reaction centre protein	1
	gene-psbC	2.231	17.86	59.117	18.876	-0.335768		Photosystem II CP43 reaction centre protein	1
	gene-psbD	1.265	13.619	29.679	10.85	-0.496578		Photosystem II protein D1/D2 superfamily	1
	gene-psbE	1.195	10.142	41.615	13.059	-0.281236		Photosystem II cytochrome b559, alpha subunit superfamily	1
	gene-psbF	8.804	45.722	142.95	28.399	-0.338019		Photosystem II cytochrome b559, N-terminal	1
	gene-psbH	24.549	56.589	291.176	84.372	-0.185247		Photosystem II reaction centre protein H superfamily	1
	gene-psbI	12.165	59.44	235.129	11.705	-0.275803		Photosystem II PsbI superfamily	1
	gene-psbK	7.506	75.597	194.094	89.637	-0.419379		Photosystem II PsbK superfamily	1
	gene-psbL	14.748	121.801	427.985	196.843	-0.307469		Photosystem II PsbL superfamily	1
	gene-psbM	0	88.872	354.567	130.423	-0.305967		Photosystem II PsbM superfamily	1
	gene-psbN	23.037	66.834	409.306	132.561	-0.174316		Photosystem II PsbN	1
	gene-rp12	2.698	28.194	99.953	37.56	-0.318706		Ribosomal protein L2	29.2.1
	gene-rpl14	8.848	17.349	75.806	41.236	-0.167024		Ribosomal protein L14P	29.2.1
	gene-rpl2	2.698	28.194	99.953	37.56	-0.318706		Ribosomal protein L2	29.2.1
	gene-rpl20	9.884	30.365	111.157	68.106	-0.229842		Ribosomal protein L20	29.2.1
	gene-rpl22	5.789	13.284	48.261	31.077	-0.200768		Ribosomal protein L22/L17	29.2.1
	gene-rpl23	4.353	31.326	164.087	68.247	-0.218634		Ribosomal protein L25/L23	29.2.1
	gene-rpl23-2	4.353	31.326	164.087	68.247	-0.218634		Ribosomal protein L25/L23	29.2.1
	gene-rpl33	15.385	90.847	383.302	178.097	-0.250999		ribosomal protein L33	29.2.1
	gene-rpl36	499.318	587.883	4266.35	1391.21	-0.093732		Ribosomal protein L36	29.2.1
	gene-rpl5	14.762	26.438	64.201	27.303	-0.298286		Ribosomal protein L5	29.2.1
	gene-rpoA	4.969	13.997	51.082	18.177	-0.255792		RNA polymerase, alpha subunit, C-terminal	27.1
	gene-rpoB	8.032	23.191	88.008	41.285	-0.238007		RNA polymerase, beta subunit, conserved site	27.1
	gene-rpoC1	4.012	17.172	45.918	25.368	-0.356797		RNA polymerase, alpha subunit	27.1
	gene-rpoC2	3.056	16.248	67.716	25.508	-0.259579		RNA polymerase Rpb1, domain 5	27.1
	gene-rps11	5.973	18.447	68.343	19.034	-0.263978		Ribosomal protein S11	29.2.1
	gene-rps12	131.577	269.505	559.839	367.327	-0.359069		Ribosomal protein S12/S23	29.2.1
	gene-rps12-2	23.44	59.858	189.551	132.381	-0.233762		Ribosomal protein S12/S23	29.2.1
	gene-rps14	8.794	35.207	125.818	48.685	-0.282365		Ribosomal protein S14	29.2.1
	gene-rps15	27.11	54.993	397.224	119.752	-0.140571		Ribosomal protein S15	29.2.1
	gene-rps15-2	27.11	54.993	397.224	119.752	-0.140571		Ribosomal protein S15	29.2.1
	gene-rps16	151.998	112.251	515.974	31.683	-0.0265916		Ribosomal protein S16, conserved site	29.2.1
	gene-rps18	2.339	16.458	87.786	31.116	-0.22111		Ribosomal protein S18	29.2.1
	gene-rps19	17.619	74.962	195.059	70.287	-0.385057		Ribosomal protein S19/S15	29.2.1
	gene-rps2	3.455	12.139	44.646	13.521	-0.273259		Ribosomal protein S2	29.2.1
	gene-rps3	24.742	49.989	312.154	68.4	-0.159137		Ribosomal protein S3, C-terminal domain superfamily	29.2.1
	gene-rps4	3.629	10.205	34.351	7.152	-0.279387		Ribosomal protein S4/S9	29.2.1
	gene-rps7	4.559	15.203	73.726	19.262	-0.218626		Ribosomal protein S5/S7	29.2.1
	gene-rps7-2	4.559	15.203	73.726	19.262	-0.218626		Ribosomal protein S5/S7	29.2.1
	gene-rps8	23.457	32.738	194.253	48.463	-0.12867		Ribosomal protein S8	29.2.1
	Os01g0104350	0.395	1.358	2.848	1.546	-0.445373		Non-protein coding transcript	35	unknown
	Os01g0105400	0.253	2.042	0.612	0.431	-0.897115		Similar to Kinesin heavy chain	35.2	not assigned.unknown
	Os01g0105800	0.392	0.905	2.537	0	-0.289088	OsISC9	Similar to Iron sulfur assembly protein 1	18.7	Co-factor and vitamine metabolism.iron-sulphur clusters	K22063 ISCA1; iron-sulfur cluster assembly 1
	Os01g0109000	0	0.71	3.381	0.562	-0.274986		Similar to Late embryogenesis abundant protein, group 3	35	unknown
	Os01g0111600	4.178	6.486	0.189	1.062	-0.309561	OsMFT2	Similar to MOTHER of FT and TF1 protein	33.99	development.unspecified
	Os01g0112600	0.382	0.769	2.552	1.26	-0.227774		Conserved hypothetical protein	35	unknown
	Os01g0124200	0.502	8.779	1.862	1.493	-0.890413	RBBI3-1	Similar to Bowman Birk trypsin inhibitor	35.2	not assigned.unknown
	Os01g0124401	8.842	42.131	2.718	6.351	-0.730964	RBBI3-3	Similar to Bowman-Birk type bran trypsin inhibitor	35.2	not assigned.unknown
	Os01g0127600	0.775	5.256	0.308	0.112	-0.747333		Similar to Bowman-Birk type proteinase inhibitor D-II precursor (IV)	35.2	not assigned.unknown
	Os01g0128300	0.235	2.271	0.653	1.55	-0.861019		Similar to predicted protein	35.2	not assigned.unknown
	Os01g0129550	0.122	1.563	0.57	0	-0.859926		Hypothetical gene	35	unknown
	Os01g0133700	0	0	2.302	0.318	-0.0807136		Glycosyl transferase, family 14 domain containing protein	35.2	not assigned.unknown
	Os01g0136100	23.109	26.193	6.625	11.996	-0.109568	Oshsp16.9A	16.9 kDa class I heat shock protein 1	20.2.1	stress.abiotic.heat	K13993 HSP20; HSP20 family protein
	Os01g0136200	1.616	9.039	0.42	0.492	-0.727677	Oshsp16.9B	16.9 kDa class I heat shock protein 1	20.2.1	stress.abiotic.heat	K13993 HSP20; HSP20 family protein	Protein processing in endoplasmic reticulum [PATH:osa04141]
	Os01g0137700	0.1	0.94	3.877	2.246	-0.25152		Conserved hypothetical protein	30.2.20	signalling.receptor kinases.wheat LRK10 like
	Os01g0137800	0.105	1.079	5.475	2.414	-0.228061		Non-protein coding transcript	35	unknown
	Os01g0138000	0	0.848	3.993	2.238	-0.242406		Hypothetical protein	35	unknown
	Os01g0141100	41.254	28.616	10.125	52.88	0.385357	OsSKD1	Similar to Salt-induced AAA-Type ATPase	29.5.9	protein.degradation.AAA type	K12196 VPS4; vacuolar protein-sorting-associated protein 4
	Os01g0142950	3.507	29.065	104.856	96.28	-0.215614		Conserved hypothetical protein	35	unknown
	Os01g0147001	0	1.598	5.622	1.012	-0.347215		Similar to H0212B02.9 protein	35.2	not assigned.unknown
	Os01g0147650	0	0.49	3.803	0.34	-0.199963		Non-protein coding transcript	35	unknown
	Os01g0148700	0.322	2.286	0.583	0.589	-0.882566		Protein of unknown function DUF1677, Oryza sativa family protein	35.2	not assigned.unknown
	Os01g0153150	0.165	0.754	2.97	2.375	-0.200976		Hypothetical conserved gene	35	unknown
	Os01g0154950	0.049	0.698	2.511	0.886	-0.321586		Hypothetical gene	35	unknown
	Os01g0155000	0	1.05	2.268	0.691	-0.523466	Hsr203j	Alpha/beta hydrolase fold-3 domain containing protein	24	Biodegradation of Xenobiotics
	Os01g0155400	3.748	0.57	1.314	3.402	0.888849		Conserved hypothetical protein	35.2	not assigned.unknown
	Os01g0159000	0.818	5.441	1.791	1.577	-0.912839	OsDOG1L-2	Similar to cDNA clone:J023049H21, full insert sequence	35.2	not assigned.unknown
	Os01g0159300	16.921	9.76	3.332	13.429	0.578598		Zinc finger, RING/FYVE/PHD-type domain containing protein	29.5.11.4.2	protein.degradation.ubiquitin.E3.RING
	Os01g0159500	0	0.824	2.356	1.439	-0.377787		Rapid ALkalinization Factor domain containing protein	35.2	not assigned.unknown
	Os01g0159600	6.285	29.838	2.318	1.694	-0.717507	OsLEA20	Small hydrophilic plant seed protein family protein	35.2	not assigned.unknown
	Os01g0173100	0.097	2.501	2.547	0.222	-0.790678	OsAlba1	Alba, DNA/RNA-binding protein family protein	35.2	not assigned.unknown
	Os01g0174200	0	0.303	2.434	0.23	-0.195773		Hypothetical protein	35.2	not assigned.unknown
	Os01g0178850	0	0.191	1.368	3.583	0.0135788		Similar to predicted protein	35.2	not assigned.unknown
	Os01g0180500	0	2.773	4.891	3.589	-0.572349		Non-protein coding transcript	35.2	not assigned.unknown
	Os01g0183850	0.231	1.736	2.936	0.469	-0.577193		Conserved hypothetical protein	35	unknown
	Os01g0183950	0	2.573	3.238	1.07	-0.780913		Hypothetical protein	35	unknown
	Os01g0184050	4.048	7.697	0.091	3.62	-0.424882		Hypothetical protein	35	unknown
	Os01g0185000	0	1.055	1.58	5.389	-0.109125		Hypothetical conserved gene	35.2	not assigned.unknown
	Os01g0185250	0.07	0.9	4.05	0.926	-0.272203		Hypothetical gene	35	unknown
	Os01g0185350	0	0.975	2.532	0	-0.426437		Non-protein coding transcript	35	unknown
	Os01g0186900	3.03	13.628	8.058	13.89	-0.78102		Similar to cDNA clone:001-117-G12, full insert sequence	35.2	not assigned.unknown
	Os01g0187350	0.93	1.258	4.114	2.093	-0.156791		Hypothetical gene	35	unknown
	Os01g0187600	0.649	0.712	3.809	0.742	-0.105394	OsCKX1	Similar to Cytokinin dehydrogenase 1	17.4.1	hormone metabolism.cytokinin.synthesis-degradation	K00279 CKX; cytokinin dehydrogenase [EC:1.5.99.12]
	Os01g0190000	0.119	1.494	2.474	0.818	-0.630339		Similar to oxidoreductase	35.2	not assigned.unknown
	Os01g0191100	5.505	27.785	10.192	2.719	-0.83323		Similar to Acidic ribosomal protein P2a-4 (Fragment)	29.2.1.2.2.99	protein.synthesis.ribosomal protein.eukaryotic.60S subunit.unknown	K02943 RP-LP2; large subunit ribosomal protein LP2	Ribosome [PATH:osa03010]
	Os01g0192300	0.202	0.671	2.303	0.37	-0.287787	OsMYB1R1	Similar to I-box binding factor (Fragment)	27.3.26	RNA.regulation of transcription.MYB-related transcription factor family
	Os01g0192600	27.365	10.695	5.421	23.109	0.734324	SF21	Ndr family protein	34.23.1	transport.hormones.auxin
	Os01g0196800	0.096	0.828	3.274	1.591	-0.273731		Hypothetical protein	35.2	not assigned.unknown
	Os01g0199700	0	0.372	2.326	1.617	-0.16913		Protein of unknown function DUF1677, plant domain containing protein	35.2	not assigned.unknown
	Os01g0202800	0.24	1.129	2.341	0.122	-0.449197	OsNIP1	Similar to NOD26-like membrane integral protein ZmNIP1-1	34.19.3	transport.Major Intrinsic Proteins.NIP	K09874 NIP; aquaporin NIP
	Os01g0206600	0.737	1.561	3.292	2.365	-0.343843		Conserved hypothetical protein	35.2	not assigned.unknown
	Os01g0210200	0	0.531	3.117	0.563	-0.236111		Similar to Myb-like DNA-binding domain containing protein, expressed	35.2	not assigned.unknown
	Os01g0210500	0.469	2.831	0.999	1.52	-0.923015		Similar to SOUL-like protein	19.99	tetrapyrrole synthesis.unspecified
	Os01g0220801	0	0.308	2.746	0	-0.187099		Hypothetical protein	35	unknown
	Os01g0220900	0.066	0.692	2.459	1.267	-0.302315		Hypothetical conserved gene	35.2	not assigned.unknown
	Os01g0222800	0	0.356	3.129	0.375	-0.184872		Similar to OSIGBa0145C12.7 protein	29.4	protein.postranslational modification
	Os01g0225600	37.822	15.282	6.043	11.182	0.669208	Lea14A	Similar to Dehydrin	33.2	development.late embryogenesis abundant
	Os01g0225700	0.465	2.506	1.181	4.523	-0.380013		Hypothetical gene	35	unknown
	Os01g0228500	15.049	15.52	4.328	7.758	-0.0066078		Harpin-induced 1 domain containing protein	35.2	not assigned.unknown
	Os01g0228600	0.238	0.845	2.397	1.344	-0.321489	OsHPR2-1	Cytosolic hydroxypyruvate reductase, NADPH-dependent HPR, Photorespiratory metabolis	1.2.6	PS.photorespiration.hydroxypyruvate reductase
	Os01g0231600	0	0	5.975	0.985	-0.078625		Pleckstrin homology-type domain containing protein	35.2	not assigned.unknown
	Os01g0231700	2.619	16.644	10.27	2.955	-0.900082		Similar to 60S acidic ribosomal protein P2-B (CaRP2B)	29.2.1.2.2.83	protein.synthesis.ribosomal protein.eukaryotic.60S subunit.P3	K02942 RP-LP1; large subunit ribosomal protein LP1	Ribosome [PATH:osa03010]
	Os01g0233000	0.221	0.333	2.694	0.337	-0.126453	OsDREPP1	DREPP plasma membrane polypeptide family protein	20.2.3	stress.abiotic.drought/salt
	Os01g0233400	0	2.44	0	1.257	-0.796777		Histone H4 acetyltransferase, NuA4 complex, Eaf6 domain containing protein	35.2	not assigned.unknown	K11344 EAF6; chromatin modification-related protein EAF6	ATP-dependent chromatin remodeling [PATH:osa03082]
	Os01g0234850	48.776	21.402	3.323	48.933	0.589644	OsEnS-3	Hypothetical conserved gene	29.5.11	protein.degradation.ubiquitin
	Os01g0235632	2.344	1.664	0	3.262	0.307109		Hypothetical protein	35	unknown
	Os01g0238200	0	0.427	11	0.485	-0.120939		Conserved hypothetical protein	35.2	not assigned.unknown
	Os01g0238287	0.283	2.187	0	0	-0.732412		Hypothetical protein	35	unknown
	Os01g0238375	0.217	0.886	2.393	0.33	-0.363978		Hypothetical protein	35	unknown
	Os01g0239150	0	1.755	0	0	-0.811503		Hypothetical protein	35	unknown
	Os01g0242900	0.147	0.935	2.483	1.629	-0.360017		Similar to 60S ribosomal protein L18A	35.2	not assigned.unknown
	Os01g0243300	0.287	1.036	2.436	0.63	-0.408384		Hypothetical protein	35	unknown
	Os01g0243400	1.786	0.241	1.648	2.508	0.702124		Hypothetical conserved gene	35.2	not assigned.unknown
	Os01g0244400	0.036	0.305	2.385	0.193	-0.187529		Protein of unknown function DUF1618 domain containing protein	35.2	not assigned.unknown
	Os01g0250600	0.181	1.607	2.642	0.718	-0.617274		Conserved hypothetical protein	35.2	not assigned.unknown
	Os01g0251200	35.247	3.369	6.846	19.806	0.93447		Zinc finger, C2H2-like domain containing protein	29.5.11.4.2	protein.degradation.ubiquitin.E3.RING
	Os01g0252100	53.61	19.521	17.13	32.908	0.869718	OsSKgamma	Similar to Glycogen synthase kinase-3 homolog MsK-3 (EC 2.7.1.-)	29.4	protein.postranslational modification	K00924 E2.7.1.-; kinase [EC:2.7.1.-]
	Os01g0256500	64.476	222.694	20.915	26.641	-0.675397		Similar to ZnI	35.2	not assigned.unknown
	Os01g0259933	0.292	2.604	1.945	1.776	-0.969077		Non-protein coding transcript	35	unknown
	Os01g0261000	0.569	0	2.814	0.681	0.10906		Hypothetical gene	35	unknown
	Os01g0264900	6.132	2.882	4.064	0.87	0.533518		Non-protein coding transcript	35.2	not assigned.unknown
	Os01g0266400	5.788	29.423	11.096	10.126	-0.920348		Conserved hypothetical protein	35.2	not assigned.unknown
	Os01g0268000	0.123	1.221	2.893	0.188	-0.438873		Hypothetical protein	35.2	not assigned.unknown
	Os01g0270501	2.472	4.288	0.025	0.336	-0.362408		Hypothetical protein	35	unknown
	Os01g0273850	0	1.717	0.583	0	-0.893182		Hypothetical gene	35	unknown
	Os01g0274300	0	0.459	2.242	0.808	-0.259148		Hypothetical protein	35	unknown
	Os01g0274901	0.096	0.523	2.605	1.157	-0.217478		Hypothetical conserved gene	35	unknown
	Os01g0275300	0.652	3.902	3.716	1.19	-0.850947		Conserved hypothetical protein	35	unknown
	Os01g0275700	0	4.483	0	3.4	-0.718538		Non-protein coding transcript	35	unknown
	Os01g0275800	0.103	0.586	2.949	1.506	-0.208472		Hypothetical gene	35	unknown
	Os01g0276000	6.234	27.778	8.86	2.566	-0.802538		Similar to 60S ribosomal protein L30	29.2.1.2.2.30	protein.synthesis.ribosomal protein.eukaryotic.60S subunit.L30	K02908 RP-L30e; large subunit ribosomal protein L30e	Ribosome [PATH:osa03010]
	Os01g0276300	8.825	7.656	1.738	3.108	0.155918	OsEnS-4	Similar to Group 3 late embryogenesis abundant protein (Fragment)	35.2	not assigned.unknown
	Os01g0276500	0.213	1.901	1.596	0.893	-0.950015		Similar to Histidine biosynthesis bifunctional protein hisIE, chloroplast precursor [Includes: Phosphoribosyl-AMP cyclohydrolase (EC 3.5.4.19) (PRA-CH); Phosphoribosyl-ATP pyrophosphatase (EC 3.6.1.31) (PRA-PH)]	13.1.7.2	amino acid metabolism.synthesis.histidine.bifunctional phosphoribosyl-ATP diphosphatase and phosphoribosyl-AMP cyclohydrolase	K11755 hisIE; phosphoribosyl-AMP cyclohydrolase / phosphoribosyl-ATP pyrophosphohydrolase [EC:3.5.4.19 3.6.1.31]
	Os01g0282251	0.479	2.089	4.982	4.003	-0.347689		Similar to CAA30375.1 protein	35	unknown
	Os01g0286500	0.435	0.702	6.456	2.902	-0.096476		Conserved hypothetical protein	35.2	not assigned.unknown
	Os01g0286550	0	0	3.429	1.567	-0.0514911		Hypothetical gene	35	unknown
	Os01g0287900	0	0.517	2.527	0.114	-0.270109		Hypothetical protein	35	unknown
	Os01g0293501	0.061	0.661	3.435	0.164	-0.245623		Hypothetical protein	35	unknown
	Os01g0299500	0.461	0.939	3.445	0.539	-0.229669		Conserved hypothetical protein	35.2	not assigned.unknown
	Os01g0303300	24.689	11.815	1.882	8.716	0.578823		Similar to Stress-inducible membrane pore protein	29.3.2	protein.targeting.mitochondria
	Os01g0303800	0.365	4.406	0.345	0.312	-0.807331		UspA domain containing protein	17.5.3	hormone metabolism.ethylene.induced-regulated-responsive-activated
	Os01g0307624	2.439	4.142	11.213	6.716	-0.234019		Conserved hypothetical protein	35.2	not assigned.unknown
	Os01g0309900	45.072	21.582	13.635	50.278	0.628726		Lipase, class 3 family protein	11.9.2.1	lipid metabolism.lipid degradation.lipases.triacylglycerol lipase
	Os01g0310700	0	0.591	4.933	0.295	-0.192548		Non-protein coding transcript	35	unknown
	Os01g0311400	1.207	0.988	6.741	2.297	-0.0415454		Zinc finger, RING/FYVE/PHD-type domain containing protein	35.2	not assigned.unknown
	Os01g0315700	0	0.731	2.86	0.345	-0.318855		Similar to Monoglyceride lipase	11.9.2	lipid metabolism.lipid degradation.lipases
	Os01g0317500	0	3.186	6.014	1.843	-0.584891		Similar to esterase/lipase/thioesterase family protein	35.2	not assigned.unknown
	Os01g0318000	0	1.016	2.346	0	-0.465799		Similar to esterase/lipase/thioesterase family protein	11.9.2	lipid metabolism.lipid degradation.lipases
	Os01g0320700	0	0.404	2.222	1.25	-0.211036		Hypothetical protein	35	unknown
	Os01g0330650	0.066	1.299	5.687	2.68	-0.262983		Hypothetical gene	35	unknown
	Os01g0331500	0	0	4.099	0	-0.090167		Non-protein coding transcript	35	unknown
	Os01g0332002	0	20.319	60.428	10.791	-0.397515		Non-protein coding transcript	35	unknown
	Os01g0337160	0.739	0.942	3.833	1.084	-0.141058		Conserved hypothetical protein	35	unknown
	Os01g0339400	0.513	0	9.788	0.584	-0.0438285	OsCLE102	Conserved hypothetical protein	35.2	not assigned.unknown
	Os01g0340801	0.109	1.076	5.59	3.6	-0.1943		Non-protein coding transcript	35	unknown
	Os01g0344620	0.094	0.511	4.227	1.764	-0.150713		Hypothetical gene	35	unknown
	Os01g0346400	0.136	0.792	2.613	1.297	-0.310158		Conserved hypothetical protein	35	unknown
	Os01g0349000	0.062	1.101	3.45	1.958	-0.341205		Conserved hypothetical protein	35	unknown
	Os01g0353633	0	0.282	2.331	0.619	-0.18311		Similar to OSIGBa0157K09-H0214G12.6 protein	35	unknown
	Os01g0362533	0.057	1.626	1.566	0.872	-0.910543		Conserved hypothetical protein	35	unknown
	Os01g0363000	0.14	0.602	2.255	1.782	-0.211158		Hypothetical protein	35	unknown
	Os01g0364450	0.057	0.443	2.651	0.174	-0.219214		Hypothetical gene	35	unknown
	Os01g0368600	0.049	0.042	1.032	5.323	0.0779667		Conserved hypothetical protein	35	unknown
	Os01g0369900	1.827	1.329	6.49	6.96	0.0747982	OsOPR10	Similar to 12-oxo-phytodienoic acid reductase6	17.7.1.5	hormone metabolism.jasmonate.synthesis-degradation.12-Oxo-PDA-reductase
	Os01g0372100	0.141	2.441	0	0.76	-0.802591		Hypothetical gene	35.2	not assigned.unknown
	Os01g0384375	0.067	0.54	2.383	0.585	-0.2676		Non-protein coding transcript	35	unknown
	Os01g0384800	0.201	2.376	2.103	0.553	-0.873283		Conserved hypothetical protein	35.2	not assigned.unknown
	Os01g0386600	0	3.16	3.456	4.695	-0.613468		TGF-beta receptor, type I/II extracellular region family protein	35.2	not assigned.unknown
	Os01g0386700	0.023	1.547	0.872	0.357	-0.966136		Similar to BSK1 (BR-SIGNALING KINASE 1); ATP binding / binding / kinase/ protein kinase/ protein tyrosine kinase	35.2	not assigned.unknown
	Os01g0387566	0	2.18	5.725	1.06	-0.440191		Conserved hypothetical protein	35	unknown
	Os01g0391600	0.066	0.678	2.199	0.79	-0.345787		Conserved hypothetical protein	35	unknown
	Os01g0391800	0.21	1.079	6.209	3.936	-0.165918		Conserved hypothetical protein	35	unknown
	Os01g0392600	0.75	2.094	4.604	3.025	-0.38055		Conserved hypothetical protein	35.2	not assigned.unknown
	Os01g0392800	0.063	0.638	3.078	0.921	-0.250811		Similar to DET1-like protein	35.2	not assigned.unknown
	Os01g0444100	0	0.212	13.667	3.252	-0.0864001		Conserved hypothetical protein	35.2	not assigned.unknown
	Os01g0502700	0.545	0.771	3.487	0.959	-0.149601		Similar to Histone H2A	28.1.3	DNA.synthesis/chromatin structure.histone	K11251 H2A; histone H2A
	Os01g0502900	0	1.086	3.189	0.168	-0.393639		Similar to Histone H2B.2	35	unknown
	Os01g0503400	0.416	0.798	3.19	1.361	-0.193249	OsNRAMP6	Similar to (Rice Genome Annotation Project) metal transporter Nramp6	34.12	transport.metal	K21398 SLC11A2; natural resistance-associated macrophage protein 2
	Os01g0509400	0	0.735	3.046	0.514	-0.305374	OsCLE103	Conserved hypothetical protein	35.2	not assigned.unknown
	Os01g0509700	0.417	0.715	3.962	2.236	-0.122077		Conserved hypothetical protein	35.2	not assigned.unknown
	Os01g0509800	0	0.345	2.782	0.801	-0.184316		Similar to Anther-specific proline-rich protein APG	26.28	misc.GDSL-motif lipase
	Os01g0510200	0.531	1.067	3.729	1.078	-0.233817		Conserved hypothetical protein	35.2	not assigned.unknown
	Os01g0513500	0.495	2.393	4.219	3.041	-0.528692		Hypothetical gene	35	unknown
	Os01g0513800	0.224	1.904	0.508	0.614	-0.907275		Similar to Brix domain containing protein 1 homolog	29.2.2.50	protein.synthesis.misc ribosomal protein.BRIX	K14847 RPF2; ribosome production factor 2
	Os01g0516600	0.292	0.603	2.688	1.275	-0.178377		Similar to Stable protein 1	35.2	not assigned.unknown
	Os01g0518300	0.123	0.266	2.208	0.281	-0.145643		Conserved hypothetical protein	35.2	not assigned.unknown
	Os01g0518800	0.264	1.097	2.253	0.125	-0.44367		Conserved hypothetical protein	35.2	not assigned.unknown
	Os01g0521400	21.188	7.508	4.851	11.724	0.818183		Similar to lipase family protein	11.9.2	lipid metabolism.lipid degradation.lipases
	Os01g0523000	0	2.387	0.478	0.278	-0.900676		Hypothetical gene	35	unknown
	Os01g0523401	12.437	38.725	223.718	35.009	-0.195282		Similar to ribosomal protein S18	35	unknown
	Os01g0524251	0.296	0.27	2.404	0.104	-0.085167		Conserved hypothetical protein	35	unknown
	Os01g0525100	0.544	1.573	2.708	0.446	-0.491128		Conserved hypothetical protein	35.2	not assigned.unknown
	Os01g0527801	0.048	1.432	5.01	1.486	-0.340157		Non-protein coding transcript	35	unknown
	Os01g0530341	0	0.621	2.677	2.322	-0.206593		Similar to Adenylate cyclase	35	unknown
	Os01g0532100	0.815	0.955	3.948	1.198	-0.121514		Tetratricopeptide TPR2 domain containing protein	35.2	not assigned.unknown
	Os01g0536950	0	0.371	4.631	2.595	-0.112621		Similar to Rust resistance protein rp3-1	35.2	not assigned.unknown
	Os01g0546250	0	0.822	2.971	2.36	-0.264107		Similar to Glycine-rich protein 2b	20.2.2	stress.abiotic.cold
	Os01g0550250	0.273	0.183	3.155	0	-0.0702095		Non-protein coding transcript	35	unknown
	Os01g0553901	1.383	11.505	29.355	32.656	-0.266873		HGWP repeat domain containing protein	35.2	not assigned.unknown
	Os01g0554400	0.065	1.004	2.586	1.218	-0.425529		Non-protein coding transcript	35	unknown
	Os01g0558700	0.369	0.815	2.867	0.642	-0.245871		Conserved hypothetical protein	35.2	not assigned.unknown
	Os01g0559825	0.312	3.598	2.046	1.964	-0.996099		Hypothetical protein	35	unknown
	Os01g0559900	1.904	2.056	7.951	0.671	-0.11948	OsAGP14	Non-protein coding transcript	35.2	not assigned.unknown
	Os01g0562525	0	5.688	0	4.069	-0.734319		Non-protein coding transcript	35	unknown
	Os01g0566701	0	0	3.359	0.72	-0.0745456	OsbHLH117	Non-protein coding transcript	35	unknown
	Os01g0569450	0	2.162	7.717	9.662	-0.173512		Non-protein coding transcript	35	unknown
	Os01g0569800	0.1	0.734	3.563	1.707	-0.225733		Conserved hypothetical protein	35	unknown
	Os01g0571800	0.239	0.524	2.534	1.09	-0.17696		Lateral organ boundaries, LOB domain containing protein	35.2	not assigned.unknown
	Os01g0575000	33.189	15.51	9.619	22.556	0.765243		Root hair defective 3 GTP-binding family protein	33.99	development.unspecified	K22698 SEY1; protein SEY1 [EC:3.6.5.-]
	Os01g0575701	0	0	5.767	0	-0.090167		Similar to anthocyanin regulatory Lc protein	35	unknown
	Os01g0576050	0.002	0.812	2.482	0.005	-0.376863		Hypothetical conserved gene	35	unknown
	Os01g0583525	0	0.323	3.056	0.097	-0.180609		Hypothetical gene	35	unknown
	Os01g0594500	6.192	31.659	49.035	49.728	-0.504272		Conserved hypothetical protein	35.2	not assigned.unknown
	Os01g0594600	0.544	1.818	10.766	6.159	-0.156345		Similar to cDNA clone:J013022N21, full insert sequence	35.2	not assigned.unknown
	Os01g0594800	0.398	3.145	11.702	26.899	-0.0360182		Similar to D-amino acid oxidase	26.7	misc.oxidases - copper, flavone etc.
	Os01g0595001	0	0.326	3.388	0.29	-0.170176		Conserved hypothetical protein	35.2	not assigned.unknown
	Os01g0597701	0.114	0.049	2.866	3.544	0.031206		Hypothetical conserved gene	35	unknown
	Os01g0600000	1.314	5.397	5.307	1.706	-0.817817		Similar to Copia-like retroelement pol polyprotein	9.9	mitochondrial electron transport / ATP synthesis.F1-ATPase	K02140 ATPeFG; F-type H+-transporting ATPase subunit g
	Os01g0601687	1.255	1.373	18.891	6.563	-0.0728045		Non-protein coding transcript	35	unknown
	Os01g0606200	0	1.581	0	0	-0.811503		Conserved hypothetical protein	35.2	not assigned.unknown
	Os01g0606900	0.201	2.883	1.616	0.691	-0.957783	OsDjC10	Heat shock protein DnaJ, N-terminal domain containing protein	20.2.1	stress.abiotic.heat
	Os01g0607100	0.032	0.193	2.554	0.789	-0.125469	OsAGP29	Bifunctional inhibitor/plant lipid transfer protein/seed storage domain containing protein	35.2	not assigned.unknown
	Os01g0608000	7.866	2.275	0.871	0.708	0.671976		Hypothetical conserved gene	35	unknown
	Os01g0611950	0.898	1.919	1.267	3.59	-0.259769		Hypothetical gene	35	unknown
	Os01g0612900	3.894	0.893	2.104	1.103	0.85606	OsGELP17	Lipase, GDSL domain containing protein	26.28	misc.GDSL-motif lipase
	Os01g0613300	0.089	1.83	0.186	0.746	-0.852372		Conserved hypothetical protein CHP02058 domain containing protein	35.2	not assigned.unknown
	Os01g0616300	23.26	7.855	6.842	13.741	0.871185		Thioredoxin, core domain containing protein	35	unknown
	Os01g0617650	0.107	1.138	2.447	1.066	-0.500053		Similar to AAP4; acidic amino acid transmembrane transporter/ amino acid transmembrane transporter/ neutral amino acid transmembrane transporter/ primary active transmembrane transporter	34.3	transport.amino acids
	Os01g0621300	12.082	3.918	3.181	3.07	0.75819		Hypothetical conserved gene	30.5	signalling.G-proteins
	Os01g0621500	1.855	13.656	8.517	1.096	-0.862376		Conserved hypothetical protein	30.2.17	signalling.receptor kinases.DUF 26
	Os01g0622600	0.326	2.306	1.109	0.735	-0.961044	OsCDPK1	Calcium-dependent protein kinase, Positive regulation of salt and drought tolerance, Negative regulation of seedling growth and seed development, Regulation of pathogenesis-related genes involved in disease resistanc	30.3	signalling.calcium	K13412 CPK; calcium-dependent protein kinase [EC:2.7.11.1]
	Os01g0623500	14.498	8.936	3.474	5.071	0.474822		ATPase, AAA-type, core domain containing protein	29.5.9	protein.degradation.AAA type
	Os01g0625200	65.835	29.681	19.26	58.652	0.733779		Similar to kinesin motor family protein	31.1	cell.organisation	K10393 KIF2_24; kinesin family member 2/24
	Os01g0629400	10.028	2.389	4.265	7.619	0.953454		NLI interacting factor domain containing protein	26.13	misc.acid and other phosphatases
	Os01g0632700	0.314	3.19	9.591	13.153	-0.171728		Hypothetical protein	35	unknown
	Os01g0636100	0.374	0.97	3.633	0.569	-0.250292		Non-protein coding transcript	35	unknown
	Os01g0638701	0.111	1.11	2.389	1.611	-0.461487		Non-protein coding transcript	35	unknown
	Os01g0649950	0.267	0.104	2.153	11.439	0.0901116		Similar to H0814G11.9 protein	35	unknown
	Os01g0651800	0.239	0.791	2.685	0.548	-0.290438		Lipase, class 3 family protein	11.9.2.1	lipid metabolism.lipid degradation.lipases.triacylglycerol lipase
	Os01g0652650	0	1.628	0.377	0.982	-0.887856		Non-protein coding transcript	35	unknown
	Os01g0654400	35.463	32.633	7.11	15.573	0.112434		Similar to Salt tolerant correlative protein	35.2	not assigned.unknown
	Os01g0654450	0	1.488	3.733	2.301	-0.428464		Hypothetical gene	31.1	cell.organisation
	Os01g0654900	0	0.484	3.874	0.277	-0.196897		Hypothetical conserved gene	27.3.99	RNA.regulation of transcription.unclassified
	Os01g0655300	4.097	2.323	0	4.203	0.461722	OsSET2	Similar to Trithorax 4 (Fragment)	27.3.69	RNA.regulation of transcription.SET-domain transcriptional regulator family
	Os01g0656300	0	1.552	3.397	0.971	-0.517069		Conserved hypothetical protein	35.2	not assigned.unknown
	Os01g0659400	0.212	0.699	2.263	0.99	-0.291216	OsmiR319a	Non-protein coding transcript	35.2	not assigned.unknown
	Os01g0661200	0.334	2.53	0	0	-0.730628		Hypothetical protein	35	unknown
	Os01g0663500	3.426	2.399	4.094	0.293	0.147786		Transcriptional coactivator/pterin dehydratase family protein	35.2	not assigned.unknown
	Os01g0665750	0.717	1.725	3.539	1.817	-0.415579	OsWRKY16	Similar to WRKY transcription factor 16	27.3.32	RNA.regulation of transcription.WRKY domain transcription factor family
	Os01g0666101	1.349	9.333	2.88	1.974	-0.889798		Similar to predicted protein	35	unknown
	Os01g0666900	9.736	15.204	2.133	0	-0.330391		Non-protein coding transcript	29.2.1.2.2.518	protein.synthesis.ribosomal protein.eukaryotic.60S subunit.L18A
	Os01g0666950	2.029	10.698	6.612	0.957	-0.842017		Hypothetical conserved gene	35	unknown
	Os01g0667550	0	2.747	1.001	0.632	-0.961655		Hypothetical gene	35	unknown
	Os01g0672400	46.391	25.32	15.052	37.283	0.697283	OsDi19-3	Drought induced 19 family protein	20.2.3	stress.abiotic.drought/salt
	Os01g0673900	1.412	1.772	5.375	2.94	-0.14294		Zinc finger, RING-type domain containing protein	29.5.11.4.2	protein.degradation.ubiquitin.E3.RING
	Os01g0674400	0	0	2.861	0	-0.090167		Hypothetical conserved gene	35.2	not assigned.unknown
	Os01g0677100	0.082	0.216	2.422	1.193	-0.10142		Conserved hypothetical protein	35.2	not assigned.unknown
	Os01g0680600	2.071	0	0.571	0.431	0.924763		Conserved hypothetical protein	35.2	not assigned.unknown
	Os01g0681200	16.434	3.48	4.795	11.075	0.924443		Similar to Acyl-CoA synthetase (EC 6.2.1.3)	11.1.9	lipid metabolism.FA synthesis and FA elongation.long chain fatty acid CoA ligase	K01897 ACSL; long-chain acyl-CoA synthetase [EC:6.2.1.3]
	Os01g0682700	0.183	1.219	3.779	2.121	-0.324841		Conserved hypothetical protein	35	unknown
	Os01g0685100	0.338	1.051	2.449	2.505	-0.268079		Conserved hypothetical protein	35.2	not assigned.unknown
	Os01g0686100	0.163	0.936	2.592	1.373	-0.362888		Hypothetical conserved gene	35.2	not assigned.unknown
	Os01g0687150	0	0.749	2.408	0.14	-0.367641		Similar to ATPUP3	35	unknown
	Os01g0687450	0.36	0.86	2.331	1.134	-0.30688		Hypothetical gene	35	unknown
	Os01g0687850	2.418	4.472	11.086	1.191	-0.2902		Conserved hypothetical protein	35	unknown
	Os01g0688700	0.249	0.765	3.171	0	-0.242669		Hypothetical gene	35	unknown
	Os01g0690333	0.055	0.095	2.91	1.349	-0.0643133		Similar to Zinc finger, C3HC4 type family protein	35.2	not assigned.unknown
	Os01g0692400	0.038	0.517	2.209	2.653	-0.137102		Conserved hypothetical protein	35.2	not assigned.unknown
	Os01g0693466	0	0.123	3.147	0.216	-0.119801		Hypothetical gene	35	unknown
	Os01g0693532	0.112	0.793	3.503	2.41	-0.211656		Conserved hypothetical protein	35	unknown
	Os01g0694800	0	1.28	5.795	3.693	-0.23862		Conserved hypothetical protein	35.2	not assigned.unknown
	Os01g0695600	0	0.306	2.531	0.934	-0.173906		Pyridoxal phosphate-dependent enzyme, beta subunit domain containing protein	35.2	not assigned.unknown	K05396 dcyD; D-cysteine desulfhydrase [EC:4.4.1.15]
	Os01g0696600	0	0.824	2.23	0.201	-0.422758	OsABCB6	Similar to MDR-like ABC transporter	34.16	transport.ABC transporters and multidrug resistance systems	K05658 ABCB1; ATP-binding cassette, subfamily B (MDR/TAP), member 1 [EC:7.6.2.2]
	Os01g0698900	0.241	0.979	2.303	0.245	-0.403771		Similar to nascent polypeptide-associated complex alpha subunit-like protein	29.2.4	protein.synthesis.elongation
	Os01g0699100	7.664	1.19	1.258	2.658	0.879986		Serine/threonine protein kinase domain containing protein	29.4	protein.postranslational modification
	Os01g0699450	25.714	5.316	12.82	23.041	0.927704		Hypothetical protein	35	unknown
	Os01g0699500	6.747	5.082	0	3.091	0.280891	MAP3K6	Serine/threonine protein kinase domain containing protein	29.4	protein.postranslational modification
	Os01g0702500	45.288	23.933	8.764	20.422	0.603088	OsLEA22	Similar to Dehydrin Rab25	20.2.1	stress.abiotic.heat
	Os01g0703000	0.324	0.595	2.293	0.585	-0.206684		Similar to Poly(A) polymerase gamma (EC 2.7.7.19) (PAP gamma) (Polynucleotide adenylyltransferase gamma) (SRP RNA 3' adenylating enzyme)	35	unknown
	Os01g0705200	72.44	62.016	15.367	55.043	0.241253	OsLEA14	Late embryogenesis abundant protein repeat containing protein	35.2	not assigned.unknown
	Os01g0705800	0	0.853	3.365	1.615	-0.29676		Conserved hypothetical protein	35	unknown
	Os01g0706000	0.406	1.835	2.747	0.688	-0.623001		Similar to RNA polymerase II transcriptional coactivator KELP	27.3.50	RNA.regulation of transcription.General Transcription	K25815 SUB1; activated RNA polymerase II transcriptional coactivator p15
	Os01g0708400	44.106	19.535	13.224	43.612	0.705452		Non-protein coding transcript	29.4	protein.postranslational modification
	Os01g0710100	0.417	0.732	2.941	0.636	-0.196317		Hypothetical conserved gene	35.2	not assigned.unknown
	Os01g0710250	0.422	2.021	9.952	2.389	-0.232493		Hypothetical conserved gene	35	unknown
	Os01g0711900	3.753	5.364	14.406	2.285	-0.220217		Conserved hypothetical protein	35.2	not assigned.unknown
	Os01g0716550	0	0.293	2.367	0.339	-0.193202		Non-protein coding transcript	35	unknown
	Os01g0717650	0	0.101	4.144	1.048	-0.0931276		Conserved hypothetical protein	35	unknown
	Os01g0719150	0	0.48	2.61	0	-0.250801		Conserved hypothetical protein	35	unknown
	Os01g0722800	0.16	2.399	1.34	0.489	-0.946546		Dimethylmenaquinone methyltransferase family protein	25	C1-metabolism
	Os01g0723200	0.768	4.674	1.874	0	-0.815628	OsRPS24	Similar to 40S ribosomal protein S19-like	29.2.1.2.1.24	protein.synthesis.ribosomal protein.eukaryotic.40S subunit.S24	K02974 RP-S24e; small subunit ribosomal protein S24e	Ribosome [PATH:osa03010]
	Os01g0724101	0	0	19.457	22.823	0.0123553		Non-protein coding transcript	35	unknown
	Os01g0725000	0	1.403	0.311	0.449	-0.931075		Similar to H0402C08.3 protein	35.2	not assigned.unknown
	Os01g0728700	10.789	8.411	2.093	3.289	0.246426		Protein of unknown function DUF1264 family protein	35.2	not assigned.unknown
	Os01g0729700	0	0.717	9.482	2.947	-0.135645		Hypothetical protein	35	unknown
	Os01g0732000	0.414	0.647	6.141	1.26	-0.116202		Similar to Mitochondrial import receptor subunit TOM7-1 (Translocase of outer membrane 7 kDa subunit 1)	35	unknown	K17771 TOM7; mitochondrial import receptor subunit TOM7
	Os01g0733100	1.566	5.085	19.923	29.339	-0.0773745		Conserved hypothetical protein	35.2	not assigned.unknown
	Os01g0733200	0.31	2.131	1.696	0.172	-0.821189	OsHsfC1b	Similar to Heat shock transcription factor 29 (Fragment)	27.3.23	RNA.regulation of transcription.HSF,Heat-shock transcription factor family	K09419 HSFF; heat shock transcription factor, other eukaryote
	Os01g0734333	26.323	7.101	10.466	8.397	0.861765		Similar to RbohAOsp (Fragment)	35	unknown
	Os01g0734399	4.725	0.558	2.04	1.143	0.895597		Hypothetical protein	35	unknown
	Os01g0734466	8.832	2.116	2.348	2.732	0.849894	rbohA	Similar to NAD(P)H oxidase (Fragment)	20.1.1	stress.biotic.respiratory burst
	Os01g0737200	0	4.372	0	14.763	-0.159141		Non-protein coding transcript	35	unknown
	Os01g0738400	7.529	2.9	1.214	4.155	0.752186	OsC3H10	Similar to Zn-finger transcription factor	27.3.12	RNA.regulation of transcription.C3H zinc finger family
	Os01g0738800	3.578	0.186	0.446	1.911	0.92332	OsPFK02	Conserved hypothetical protein	4.2.4	glycolysis.plastid branch.phosphofructokinase (PFK)	K00850 pfkA; 6-phosphofructokinase 1 [EC:2.7.1.11]	RNA degradation [PATH:osa03018]
	Os01g0738900	0.202	1.024	2.222	1.093	-0.463227		Conserved hypothetical protein	35	unknown
	Os01g0740700	0.214	1.202	3.294	2.24	-0.337898		Hypothetical protein	35	unknown
	Os01g0741250	0.252	1.119	4.266	3.043	-0.223568		Hypothetical protein	35	unknown
	Os01g0745850	0.434	2.893	2.169	1.157	-0.96112		Hypothetical protein	35	unknown
	Os01g0748150	11.693	10.868	2.19	4.586	0.0947558	OsENODL1	Cupredoxin domain containing protein	26.19	misc.plastocyanin-like
	Os01g0749000	8.872	6.696	2.114	4.284	0.334794	OsSTA32	Protein of unknown function DUF1264 family protein	35.2	not assigned.unknown
	Os01g0749950	0	0	2.6	0	-0.090167		Non-protein coding transcript	35	unknown
	Os01g0751600	131.97	47.381	38.77	124.3	0.773866	THIS1	Class III lipase, Regulation of tillering, plant height, and spikelet fertilit	11.9.2.1	lipid metabolism.lipid degradation.lipases.triacylglycerol lipase
	Os01g0754000	0	1.485	0	0.509	-0.827907		Conserved hypothetical protein	35.2	not assigned.unknown
	Os01g0755600	0	1.926	1.193	0	-0.880331		Similar to GRAS family transcription factor containing protein, expressed	35	unknown
	Os01g0756501	3.064	22.616	4.97	3.55	-0.849676		Non-protein coding transcript	35	unknown
	Os01g0762500	16357.3	79.064	8685.75	15684.3	0.912069	Glua1*	Glutelin subunit mRNA	33.1	development.storage proteins
	Os01g0764000	9.046	4.3	0.786	1.555	0.524959	OsGSTF2	Similar to Glutathione S-transferase I (EC 2.5.1.18) (GST-I) (GST-29) (GST class- phi)	26.9	misc.glutathione S transferases	K00799 GST; glutathione S-transferase [EC:2.5.1.18]
	Os01g0767100	0.2	2.041	1.27	0.588	-0.961248	OsProCP1	Similar to Lysosomal Pro-X carboxypeptidase	29.5	protein.degradation	K01285 PRCP; lysosomal Pro-X carboxypeptidase [EC:3.4.16.2]
	Os01g0771300	0	0.52	3.18	0.092	-0.232673		Hypothetical protein	35.2	not assigned.unknown
	Os01g0774100	0	1.411	1.359	0	-0.792317		Hypothetical conserved gene	35	unknown
	Os01g0778400	2.268	0.167	0.401	2.002	0.857425	OsAGP19	Hypothetical protein	35.2	not assigned.unknown
	Os01g0782901	0	0.239	2.595	0	-0.169451	AM15	Arbuscular mycorrhizal (AM)-specific marker, Peptidoglycan binding LysM domain 2 containing protei	35.2	not assigned.unknown
	Os01g0783700	8.667	16.03	34.017	11.852	-0.352016		Similar to EF-hand Ca2+-binding protein CCD1	30.3	signalling.calcium	K24345 KIC; calcium-binding protein KIC and related proteins
	Os01g0784000	0	0	3.169	0	-0.090167		Similar to OSIGBa0117N13.1 protein	35	unknown
	Os01g0786900	37.43	11.072	11.724	32.242	0.848207	OsATG18e	WD40 repeat-like domain containing protein	29.5.2	protein.degradation.autophagy
	Os01g0787300	0.811	1.102	4.716	0.777	-0.154372		Hypothetical conserved gene	35.2	not assigned.unknown
	Os01g0788001	0	3.075	0	0	-0.811503		Hypothetical gene	35	unknown
	Os01g0788700	0.04	1.591	2.451	0.802	-0.679187	OsENODL5	Cupredoxin domain containing protein	26.19	misc.plastocyanin-like
	Os01g0789200	2.079	0.23	0.597	1.638	0.919955	OsRLCK45	Similar to Serine/threonine-protein kinase PBS1 (EC 2.7.1.37) (AvrPphB susceptible protein 1)	29.4.1.57	protein.postranslational modification.kinase.receptor like cytoplasmatic kinase VII
	Os01g0791033	2.775	24.141	67.131	35.881	-0.375227		Similar to ribulose-1,5-bisphosphate carboxylase/oxygenase large subunit	35	unknown
	Os01g0794600	1.826	2.668	11.292	6.427	-0.12994		Hypothetical conserved gene	35	unknown
	Os01g0797700	0.07	0.869	3.714	1.883	-0.258635		Non-protein coding transcript	35	unknown
	Os01g0797800	0.245	0.996	2.838	1.942	-0.306057		Similar to Protein kinase Kelch repeat:Kelch	35.2	not assigned.unknown
	Os01g0803200	0.3	1.286	2.934	0.494	-0.425499	Oc1*	Cysteine proteinase inhibitor-	35.2	not assigned.unknown
	Os01g0805975	0.332	0.651	2.419	1.28	-0.196331		Hypothetical gene	35	unknown
	Os01g0806101	0	0	2.671	0.955	-0.061422	OsFbox045	Non-protein coding transcript	35	unknown
	Os01g0806600	0.019	0.634	2.226	3.01	-0.154749		Conserved hypothetical protein	35	unknown
	Os01g0809000	0.056	0.651	2.467	1.402	-0.278352		Hypothetical protein	35.2	not assigned.unknown
	Os01g0812100	1.606	5.659	8.004	3.054	-0.65948		Similar to NHL25	33.2	development.late embryogenesis abundant
	Os01g0812600	0.11	0.478	2.467	0.922	-0.211272		Tetratricopeptide-like helical domain containing protein	35.2	not assigned.unknown	K15296 NAPA; alpha-soluble NSF attachment protein
	Os01g0812800	0	1.451	0.245	0.531	-0.907667		Ribosomal protein L30e domain containing protein	29.2.1.2.2.30	protein.synthesis.ribosomal protein.eukaryotic.60S subunit.L30	K02908 RP-L30e; large subunit ribosomal protein L30e	Ribosome [PATH:osa03010]
	Os01g0813350	4.619	0.759	1.751	3.368	0.95845		Hypothetical gene	35	unknown
	Os01g0819266	0	1.001	3.091	2.049	-0.340062		Non-protein coding transcript	35	unknown
	Os01g0819400	0.245	8.372	22.126	0.593	-0.416827	OsUBC23	Similar to Ubiquitin carrier protein	29.5.11.3	protein.degradation.ubiquitin.E2	K06689 UBE2D; ubiquitin-conjugating enzyme E2 D [EC:2.3.2.23]
	Os01g0822501	0.412	2.73	11.473	2.204	-0.274645		Conserved hypothetical protein	35	unknown
	Os01g0823150	0	0	3.627	3.586	-0.000887691		Hypothetical gene	35	unknown
	Os01g0823951	0	2.019	2.295	3.079	-0.597721		Conserved hypothetical protein	35	unknown
	Os01g0825166	0.695	3.491	22.522	56.669	0.0157111		Similar to Splicing coactivator subunit-like protein	35	unknown
	Os01g0825332	0.695	3.491	22.522	56.669	0.0157111		Similar to Splicing coactivator subunit-like protein	35	unknown
	Os01g0825800	0.131	2.045	0.85	1.097	-0.968174	OsATL7	Amino acid transporter, transmembrane domain containing protein	34.3	transport.amino acids
	Os01g0829100	0.329	0.932	2.556	1.063	-0.329687		Ankyrin domain containing protein	35.2	not assigned.unknown
	Os01g0829400	1.089	1.346	6.465	2.515	-0.11357	OsGRL2	Thioredoxin fold domain containing protein	21.4	redox.glutaredoxins	K17479 GRXCR1; glutaredoxin domain-containing cysteine-rich protein 1
	Os01g0829600	3.797	0	6.821	2.367	0.469868		Protein of unknown function DUF688 domain containing protein	35.2	not assigned.unknown
	Os01g0829700	0.007	3.204	0	0	-0.810318		Hypothetical protein	35	unknown
	Os01g0834600	11.243	27.767	0	3.334	-0.529152		40S ribosomal protein S23	29.2.1.2.1.23	protein.synthesis.ribosomal protein.eukaryotic.40S subunit.S23	K02973 RP-S23e; small subunit ribosomal protein S23e
	Os01g0837700	0	0	4.148	0	-0.090167	OsMTP11	Hypothetical genes	35	unknown
	Os01g0838350	0.928	6.5	11.065	2.289	-0.580562	OsIPS2	Conserved hypothetical protein	35	unknown
	Os01g0839900	0.063	7.296	2.358	0.577	-0.914125		Thaumatin, pathogenesis-related family protein	20.1	stress.biotic
	Os01g0840100	2.096	16.187	4.434	2.245	-0.865937	OsMed37_1	Heat shock protein Hsp70 family protein	20.2.1	stress.abiotic.heat	K03283 HSPA1_6_8; heat shock 70kDa protein 1/6/8	Protein processing in endoplasmic reticulum [PATH:osa04141]
	Os01g0840700	0	7.612	2.419	1.73	-0.952121	OsRPL36.2	Similar to 60S ribosomal protein L36	29.2.1.2.2.36	protein.synthesis.ribosomal protein.eukaryotic.60S subunit.L36	K02920 RP-L36e; large subunit ribosomal protein L36e	Ribosome [PATH:osa03010]
	Os01g0842801	0.155	0.31	2.378	0.078	-0.151065	OsWRKY56	Similar to WRKY transcription factor 56	27.3.32	RNA.regulation of transcription.WRKY domain transcription factor family
	Os01g0843366	0	0	5.476	0	-0.090167		Non-protein coding transcript	35	unknown
	Os01g0843700	0.643	1.712	1.971	3.919	-0.253355		Conserved hypothetical protein	35.2	not assigned.unknown
	Os01g0844000	0.527	0.534	1.833	4.671	0.0640837		Conserved hypothetical protein	35	unknown
	Os01g0846525	0	0	0	14.209	0.090167		Non-protein coding transcript	35	unknown
	Os01g0848250	0.169	1.503	7.846	4.888	-0.195138		Non-protein coding transcript	35	unknown
	Os01g0849050	0	2.633	4.681	0	-0.563383		Non-protein coding transcript	35	unknown
	Os01g0849600	5.095	1.523	0.779	4.86	0.731754		Similar to ENOD18 protein (Fragment)	20.2.2	stress.abiotic.cold
	Os01g0849950	2.698	0.569	0.562	0.57	0.811075		Hypothetical protein	35	unknown
	Os01g0851100	9.967	1.254	1.553	4.131	0.904021		GDP-fucose protein O-fucosyltransferase domain containing protein	17.2.3	hormone metabolism.auxin.induced-regulated-responsive-activated
	Os01g0856900	178.117	53.752	66.309	140.68	0.903044		Glycoside hydrolase, carbohydrate-binding domain containing protein	2.2.2.4	major CHO metabolism.degradation.starch.D enzyme
	Os01g0860050	0	0	23.931	4.122	-0.0780328		Non-protein coding transcript	35	unknown
	Os01g0860300	0.27	1.754	2.248	0.515	-0.711899		Similar to Ribosomal protein L1	29.2.1.1.3.2.510	protein.synthesis.ribosomal protein.prokaryotic.unknown organellar.50S subunit.L10A	K02865 RP-L10Ae; large subunit ribosomal protein L10Ae	Ribosome [PATH:osa03010]
	Os01g0861000	0.734	0.672	3.798	0.596	-0.0761009		Conserved hypothetical protein	35.2	not assigned.unknown
	Os01g0861400	0	1.475	1.566	2.03	-0.656759		Similar to Long cell-linked locus protein	35.2	not assigned.unknown
	Os01g0863100	0.18	0.937	4.751	1.567	-0.224249		Similar to H0423H10.6 protein	35.2	not assigned.unknown
	Os01g0865100	12.765	10.293	2.784	5.679	0.252418		Similar to Uricase (Fragment)	23.2	nucleotide metabolism.degradation	K00365 uaZ; urate oxidase [EC:1.7.3.3]
	Os01g0866600	3.792	4.612	0	2.972	-0.0988332		Similar to bolA-like protein	27.3	RNA.regulation of transcription
	Os01g0866750	0.085	1.583	0.601	0.716	-0.969377		Hypothetical conserved gene	35	unknown
	Os01g0867450	0.008	3.647	2.078	0.762	-0.961595		Non-protein coding transcript	35	unknown
	Os01g0869800	0.646	1.072	3.714	0.268	-0.210263	PSBS1	22-kDa Photosystem II protein, Photoprotectio	1.1.1.2	PS.lightreaction.photosystem II.PSII polypeptide subunits	K03542 psbS; photosystem II 22kDa protein
	Os01g0869900	29.86	12.926	9.309	22.388	0.801938	SAPK4	Serine/threonine protein kinase, Hyperosmotic stress respons	29.4	protein.postranslational modification	K14498 SNRK2; serine/threonine-protein kinase SRK2 [EC:2.7.11.1]
	Os01g0871800	0.019	0.385	2.501	1.398	-0.177802		TGF-beta receptor, type I/II extracellular region family protein	35.2	not assigned.unknown
	Os01g0872450	0	0	3.296	0.672	-0.0754301		Similar to POT family protein	35	unknown
	Os01g0873700	11.732	2.879	6.813	6.055	0.971538		Protein of unknown function DUF803 family protein	34.10	transport.nucleotides	K22733 NIPA; magnesium transporter
	Os01g0876650	0	1.404	2.175	0.663	-0.679585		Hypothetical conserved gene	35	unknown
	Os01g0878200	0.142	1.381	2.553	0.867	-0.570384		Conserved hypothetical protein	35.2	not assigned.unknown
	Os01g0878700	13.304	5.277	2.596	2.481	0.638495	OsAAP10D	Amino acid transporter, transmembrane domain containing protein	34.3	transport.amino acids	K24917 AAP; amino acid permease
	Os01g0881500	14.686	4.761	3.647	10.593	0.839672	SCL1	Similar to Scarecrow-like 1 (Fragment)	33.99	development.unspecified
	Os01g0881800	0.217	0.956	2.475	1.345	-0.372319		Conserved hypothetical protein	35.2	not assigned.unknown
	Os01g0882000	0.211	0.489	2.453	0.686	-0.189731		Conserved hypothetical protein	35	unknown	K17362 ACOT13; acyl-coenzyme A thioesterase 13 [EC:3.1.2.-]
	Os01g0882200	0.718	1.277	3.984	0.391	-0.237687		Similar to octopine synthase binding factor3	27.3.35	RNA.regulation of transcription.bZIP transcription factor family
	Os01g0884850	2.055	0.852	0	2.074	0.577042		Hypothetical protein	35	unknown
	Os01g0885000	0.445	2.204	4.008	0.527	-0.517398		Similar to Cytochrome c	9.6	mitochondrial electron transport / ATP synthesis.cytochrome c	K08738 CYC; cytochrome c
	Os01g0886700	0.095	1.144	5.19	1.016	-0.270661		Conserved hypothetical protein	35.2	not assigned.unknown
	Os01g0888200	0	2.39	6.523	4.071	-0.392823		Non-protein coding transcript	35	unknown
	Os01g0893700	0.362	0.272	2.465	1.035	-0.0275864		DOMON domain domain containing protein	35.2	not assigned.unknown
	Os01g0894300	27.464	8.099	5.402	15.097	0.841843	OsFKI	Similar to Fructokinase 1	2.2.1.1	major CHO metabolism.degradation.sucrose.fructokinase	K00847 E2.7.1.4; fructokinase [EC:2.7.1.4]
	Os01g0896700	5.585	29.462	10.847	1.327	-0.816015		Similar to 60S ribosomal protein L5	35	unknown	K02932 RP-L5e; large subunit ribosomal protein L5e	Ribosome [PATH:osa03010]
	Os01g0896800	1.767	10.034	3.693	1.401	-0.864021	RPL5	Ribosomal protein L18/L5 domain containing protein	29.2.1.2.2.5	protein.synthesis.ribosomal protein.eukaryotic.60S subunit.L5	K02932 RP-L5e; large subunit ribosomal protein L5e	Ribosome [PATH:osa03010]
	Os01g0899100	0	0.235	2.84	0	-0.16126	RMP6	Hypothetical conserved gene	35.2	not assigned.unknown
	Os01g0899275	2.504	7.32	119.103	25.82	-0.112928		Similar to ATP synthase F0 subunit 9	35	unknown
	Os01g0899350	5.7	17.304	32.361	18.782	-0.48741		Similar to ATP synthase F0 subunit 9	35	unknown
	Os01g0899425	0	3.016	9.332	1.482	-0.384292		Similar to ribulose 1,5-bisphosphate carboxylase/oxygenase large subunit	35	unknown
	Os01g0903800	0	0	2.357	0	-0.090167		Similar to MADS-box transcription factor 21	35	unknown
	Os01g0903900	0	0	4.543	1.216	-0.0698687		Hypothetical protein	35	unknown
	Os01g0904000	0	2.336	0	2.168	-0.652914		Conserved hypothetical protein	35	unknown
	Os01g0905700	52.986	18.75	11.796	43.273	0.781679		Zinc finger, RING/FYVE/PHD-type domain containing protein	29.5.11.4.2	protein.degradation.ubiquitin.E3.RING
	Os01g0910900	0.061	0.105	2.316	0.186	-0.103476		Conserved hypothetical protein	35.2	not assigned.unknown
	Os01g0911300	9.186	4.077	2.58	5.932	0.781279	OsABCB24	Similar to Transporter associated with antigen processing-like protein	34.16	transport.ABC transporters and multidrug resistance systems
	Os01g0915000	0.092	1.719	1.081	0.7	-0.992804		Protein of unknown function DUF506, plant family protein	35.2	not assigned.unknown
	Os01g0915200	2.241	11.535	5.302	1.353	-0.857258		Similar to cysteine proteinase inhibitor B	35.2	not assigned.unknown
	Os01g0915401	18.69	81.781	89.355	60.528	-0.848341		Proteinase inhibitor I25, cystatin domain containing protein	29.7	protein.glycosylation
	Os01g0915732	0	0	0.782	8.403	0.0840499		Hypothetical protein	35	unknown
	Os01g0916600	0.573	3.602	0.769	0.623	-0.837218	OsGRP1	RNA recognition motif, glycine rich protein domain containing protein	27.4	RNA.RNA binding
	Os01g0917100	0.217	2.579	1.181	0.786	-0.969854		Protein of unknown function DUF1675 domain containing protein	35.2	not assigned.unknown
	Os01g0917801	0.203	2.172	1.088	0.908	-0.990751		Hypothetical conserved gene	35	unknown
	Os01g0918400	0.544	2.971	1.588	0.387	-0.871904		Conserved hypothetical protein	35.2	not assigned.unknown
	Os01g0919900	8.773	7.412	2.468	2.876	0.179281	OsSSI2	Similar to Acyl-[acyl-carrier-protein] desaturase, chloroplast precursor (EC 1.14.19.2) (Stearoyl-ACP desaturase) (Delta(9) stearoyl-acyl carrier protein desaturase)	11.1.15	lipid metabolism.FA synthesis and FA elongation.ACP desaturase	K03921 FAB2; acyl-[acyl-carrier-protein] desaturase [EC:1.14.19.2 1.14.19.11 1.14.19.26]
	Os01g0921100	0.088	0.326	2.427	0.268	-0.17556		Hypothetical conserved gene	35.2	not assigned.unknown
	Os01g0930950	0	0.136	2.954	0.235	-0.125324		NAD(P)-binding domain domain containing protein	35	unknown	K08081 TR1; tropinone reductase I [EC:1.1.1.206]
	Os01g0932950	0	0.388	2.809	0	-0.210071	OsRALF-7	Similar to RALFL33	35.2	not assigned.unknown
	Os01g0935050	0	0.1	3.328	1.306	-0.0851017		Hypothetical protein	35	unknown
	Os01g0936600	3.075	0.406	0.396	1.009	0.875527		Hypothetical protein	35	unknown
	Os01g0937025	2.004	3.269	0	2.363	-0.294849		Hypothetical gene	35	unknown
	Os01g0943400	0.667	2.257	20.743	1.133	-0.157356		Hypothetical protein	35	unknown
	Os01g0944000	0.209	1.321	3.473	1.386	-0.400302		Conserved hypothetical protein	35.2	not assigned.unknown
	Os01g0944500	0	0.168	3.592	0.497	-0.122337		Glycoside hydrolase, family 17 domain containing protein	26.4.1	misc.beta 1,3 glucan hydrolases.glucan endo-1,3-beta-glucosidase
	Os01g0947800	0	0.965	3.414	0.153	-0.341183		Conserved hypothetical protein	35	unknown
	Os01g0954500	6.629	1.371	3.516	3.68	0.991073		Protein of unknown function DUF702 family protein	33.99	development.unspecified
	Os01g0955100	0.103	1.585	2.369	0.234	-0.637988	OsCML31	Similar to Calmodulin-like protein (Fragment)	30.3	signalling.calcium	K13448 CML; calcium-binding protein CML
	Os01g0959100	0.387	11.846	11.557	3.924	-0.876286	Asr3	Similar to Abscisic stress ripening protein 1	35.2	not assigned.unknown
	Os01g0959200	1.541	14.017	14.736	5.423	-0.844275	Asr4	Similar to Ci21A protein	35.2	not assigned.unknown
	Os01g0959900	0	1.129	3.168	0.656	-0.417876		Similar to predicted protein	1.1.6	PS.lightreaction.NADH DH
	Os01g0960500	28.87	11.409	4.517	17.984	0.742296		Zinc finger, RING/FYVE/PHD-type domain containing protein	29.5.11.4.2	protein.degradation.ubiquitin.E3.RING	K16280 RGLG; E3 ubiquitin-protein ligase RGLG [EC:2.3.2.27]
	Os01g0961000	0	0.052	2.295	0.092	-0.107121		Conserved hypothetical protein	35.2	not assigned.unknown
	Os01g0962100	4.009	6.371	0.829	2.241	-0.374263		Conserved hypothetical protein	35.2	not assigned.unknown
	Os01g0962600	0.968	8.65	4.526	1.546	-0.92468	RPS10	Similar to 40S ribosomal protein S10-1	29.2.1.2.1.10	protein.synthesis.ribosomal protein.eukaryotic.40S subunit.S10	K02947 RP-S10e; small subunit ribosomal protein S10e	Ribosome [PATH:osa03010]
	Os01g0962900	0	1.487	2.531	0	-0.580597	prx21	Similar to Cationic peroxidase SPC4 (Fragment)	26.12	misc.peroxidases	K00430 E1.11.1.7; peroxidase [EC:1.11.1.7]
	Os01g0964333	0	0.586	0.357	3.082	-0.0818104		Hypothetical protein	35	unknown
	Os01g0967200	11.691	2.608	4.114	3.689	0.881542		Similar to Rac GTPase activating protein 1	30.5	signalling.G-proteins
	Os01g0968100	0	1.655	6.416	0	-0.31665		Conserved hypothetical protein	33.2	development.late embryogenesis abundant
	Os01g0968350	0	0.403	2.705	0.651	-0.212191		Hypothetical gene	35	unknown
	Os01g0968400	0.338	0.595	4.9	0.674	-0.134805		Root cap family protein	33.2	development.late embryogenesis abundant
	Os01g0969400	0.067	0.443	2.767	0.406	-0.20847		Similar to cation proton exchanger	34.12	transport.metal
	Os01g0973250	0	1.543	2.622	1.879	-0.597647		Non-protein coding transcript	35	unknown
	Os01g0974900	0.467	2.483	3.455	2.115	-0.705855		Similar to 26S proteasome non-ATPase regulatory subunit 6	29.5.11.20	protein.degradation.ubiquitin.proteasom
	Os01g0975900	0.188	3.221	1.725	0.444	-0.926254	OsTIP1	Similar to Tonoplast membrane integral protein ZmTIP1-2	34.19.2	transport.Major Intrinsic Proteins.TIP	K09873 TIP; aquaporin TIP
	Os01g0976475	0.339	0.411	0.287	3.618	0.0738926		Conserved hypothetical protein	35	unknown
	Os02g0100100	1.891	9.091	2.12	1.486	-0.810708	PDIL1	Thioredoxin domain domain containing protein	21.1	redox.thioredoxin	K09580 PDIA1; protein disulfide-isomerase A1 [EC:5.3.4.1]	Protein processing in endoplasmic reticulum [PATH:osa04141]
	Os02g0101900	0.222	0.53	2.378	1.017	-0.195687		Conserved hypothetical protein	35.2	not assigned.unknown
	Os02g0103700	2.205	10.845	5.53	3.074	-0.930838		Similar to 60S ribosomal protein L9 (Gibberellin-regulated protein GA)	29.2.1.2.2.9	protein.synthesis.ribosomal protein.eukaryotic.60S subunit.L9	K02940 RP-L9e; large subunit ribosomal protein L9e	Ribosome [PATH:osa03010]
	Os02g0107251	0.1	0	2.572	0.253	-0.0519447		Conserved hypothetical protein	35.2	not assigned.unknown
	Os02g0110900	0	0.487	3.249	2.043	-0.16965		Hypothetical conserved gene	35.2	not assigned.unknown
	Os02g0114066	1.087	2.872	5.692	3.223	-0.440764		Non-protein coding transcript	35	unknown
	Os02g0114700	0.273	2.219	1.154	0.417	-0.924359		Similar to Phosphorylation regulatory protein HP-10	35.2	not assigned.unknown	K11883 NOB1; RNA-binding protein NOB1	Ribosome biogenesis in eukaryotes [PATH:osa03008]
	Os02g0115700	3.587	7.435	0.81	1.611	-0.515926	CATA1	Catalase isozyme A (EC 1.11.1.6) (CAT-A)	21.6	redox.dismutases and catalases	K03781 katE; catalase [EC:1.11.1.6]
	Os02g0120100	0.84	1.522	3.978	2.486	-0.252854	OsACTPK1	Serine/threonine/tyrosine protein kinase, STY kinase, Regulation of ammonium uptak	29.4	protein.postranslational modification
	Os02g0123116	0	2.981	10.93	0	-0.329707		Non-protein coding transcript	35	unknown
	Os02g0123300	9.583	14.09	4.192	1.002	-0.340611		Eukaryotic translation initiation factor 3 subunit 8, N-terminal domain containing protein	35	unknown
	Os02g0124300	0	1.996	1.785	1.275	-0.930195	AM24	Arbuscular mycorrhizal specific marker 24	35.2	not assigned.unknown
	Os02g0124800	7.58	2.765	0.942	5.767	0.730019		Conserved hypothetical protein	30.9	signalling.lipids
	Os02g0125700	0.057	1.615	0.647	0.519	-0.974392	OsLIL3	Similar to lil3 protein	27.3.23	RNA.regulation of transcription.HSF,Heat-shock transcription factor family
	Os02g0126000	0.263	1.077	4.223	2.051	-0.250356		Conserved hypothetical protein	35.2	not assigned.unknown
	Os02g0127300	0	0.849	9.455	1.66	-0.159528		Hypothetical protein	35.2	not assigned.unknown
	Os02g0130250	1.004	1.555	7.47	0.733	-0.164542		Hypothetical protein	35	unknown
	Os02g0134000	0.255	2.093	4.443	1.069	-0.494673		Similar to bifunctional coenzyme A synthase	18.4.8	Co-factor and vitamine metabolism.pantothenate.pantetheine-phosphate adenylyltransferase (PPAT)	K02201 E2.7.7.3B; pantetheine-phosphate adenylyltransferase [EC:2.7.7.3]
	Os02g0135950	0	2.127	0	0.391	-0.832743		Non-protein coding transcript	35	unknown
	Os02g0137450	3.509	1.728	0.433	1.729	0.618155	OsHAC703	Conserved hypothetical protein	35	unknown	K04498 EP300; E1A/CREB-binding protein [EC:2.3.1.48]
	Os02g0138000	0.14	1.681	1.656	0.677	-0.880968		Leucine-rich repeat, plant specific containing protein	10.5.3	cell wall.cell wall proteins.LRR
	Os02g0141201	0.094	0.631	2.898	1.337	-0.236883		Conserved hypothetical protein	35	unknown
	Os02g0143300	0.687	0.401	3.641	1.565	0.0153294	OsSAUR4	Similar to SAUR family protein	17.2.3	hormone metabolism.auxin.induced-regulated-responsive-activated	K14488 SAUR; SAUR family protein
	Os02g0145500	0.413	0.836	2.76	2.366	-0.165584		Non-protein coding transcript	35.2	not assigned.unknown
	Os02g0150000	0	0.314	2.458	0.553	-0.192519		Conserved hypothetical protein	35.2	not assigned.unknown
	Os02g0151501	0	0	5.095	0	-0.090167		Similar to SUI1 protein	35	unknown
	Os02g0158701	0	8.031	0	0	-0.811503		Similar to predicted protein	35	unknown
	Os02g0161601	0.086	2.179	10.651	5.458	-0.235312		Hypothetical gene	35.2	not assigned.unknown
	Os02g0161800	0.314	0.78	2.295	1.951	-0.217618	prx24	Similar to Peroxidase precursor (EC 1.11.1.7)	26.12	misc.peroxidases	K00430 E1.11.1.7; peroxidase [EC:1.11.1.7]
	Os02g0163300	0.487	3.56	3.054	0.539	-0.836347		Conserved hypothetical protein	35.2	not assigned.unknown
	Os02g0168100	5.953	4.217	1.471	1.471	0.319648	OsHPPD	Similar to 4-hydroxyphenylpyruvate dioxygenase	16.1.3.1	secondary metabolism.isoprenoids.tocopherol biosynthesis.hydroxyphenylpyruvate dioxygenase	K00457 HPD; 4-hydroxyphenylpyruvate dioxygenase [EC:1.13.11.27]
	Os02g0174100	0	0.179	3.407	0.896	-0.11816	OsSPL4	Similar to Isoform 2 of Squamosa promoter-binding-like protein 4	33.3	development.squamosa promoter binding like (SPL)
	Os02g0176650	7.26	4.189	1.734	2.796	0.539649		Non-protein coding transcript	35	unknown
	Os02g0178300	0	2.031	0	0	-0.811503		Non-protein coding transcript	35.2	not assigned.unknown
	Os02g0179250	0.561	4.309	21.652	10.72	-0.218036		Hypothetical gene	35	unknown
	Os02g0179600	0.053	0.379	8.293	0.585	-0.120456		Uncharacterized conserved protein UCP015417, vWA domain containing protein	35.2	not assigned.unknown
	Os02g0179950	8.157	2.177	2.874	4.241	0.931444		Hypothetical protein	35	unknown
	Os02g0180500	0.231	1.483	3.705	1.788	-0.413774		Similar to Chorismate mutase CM2 (EC 5.4.99.5) (Chorimate mutase)	13.1.6.2.1	amino acid metabolism.synthesis.aromatic aa.phenylalanine and tyrosine.chorismate mutase	K01850 E5.4.99.5; chorismate mutase [EC:5.4.99.5]
	Os02g0182850	0.196	0.282	2.753	0.199	-0.118673		Hypothetical conserved gene	35.2	not assigned.unknown
	Os02g0187600	0.311	2.27	1.421	0.675	-0.955416		Similar to Tic21	35.2	not assigned.unknown
	Os02g0187800	0.197	2.437	2.801	0.263	-0.737499	GH2	Cinnamyl-alcohol dehydrogenase, Lignin biosynthesis, Monolignol biosynthesi	16.2.1.10	secondary metabolism.phenylpropanoids.lignin biosynthesis.CAD	K00083 CAD; cinnamyl-alcohol dehydrogenase [EC:1.1.1.195]
	Os02g0188201	0.073	0.648	3.433	0.964	-0.232491		Conserved hypothetical protein	35	unknown
	Os02g0189566	0	25.292	43.44	8.924	-0.617547		Similar to R2R3MYB-domain protein (Fragment)	35	unknown
	Os02g0192001	0	0.404	4.217	0.928	-0.162236		Conserved hypothetical protein	35	unknown
	Os02g0192250	2.477	0	0.483	1.185	0.962853		Non-protein coding transcript	35	unknown
	Os02g0192600	0	2.163	0.007	0	-0.812667		Hypothetical protein	35	unknown
	Os02g0193732	0	0.665	2.948	0.959	-0.283416		Hypothetical conserved gene	35.2	not assigned.unknown
	Os02g0193933	0	0	3.821	0	-0.090167		Similar to predicted protein	35	unknown
	Os02g0198900	0.156	1.762	1.359	0.686	-0.95806	OsRPL7/L12	Similar to Ribosomal protein L7/L12	29.2.1.1.1.2.12	protein.synthesis.ribosomal protein.prokaryotic.chloroplast.50S subunit.L12	K02935 RP-L7; large subunit ribosomal protein L7/L12	Ribosome [PATH:osa03010]
	Os02g0205200	0.556	4.199	0.573	1.09	-0.83261		Similar to Unidentified precursor	35.2	not assigned.unknown
	Os02g0206100	0.065	0.058	2.483	0.022	-0.0887984		UDP-glucuronosyl/UDP-glucosyltransferase family protein	26.2	misc.UDP glucosyl and glucoronyl transferases
	Os02g0206833	0.183	0.914	5.556	2.521	-0.181796		Conserved hypothetical protein	35.2	not assigned.unknown
	Os02g0210100	0.074	0.966	3.586	1.828	-0.294647		Conserved hypothetical protein	35.2	not assigned.unknown
	Os02g0212975	0	0.426	0.508	3.281	-0.0318585		Conserved hypothetical protein	35	unknown
	Os02g0215650	0.051	0.657	3.225	1.704	-0.226262		Similar to OSIGBa0092M08.11 protein	35.2	not assigned.unknown
	Os02g0216250	0	2.584	7.52	1.471	-0.405183		Similar to calmodulin	35	unknown
	Os02g0223850	0.849	2.62	8.243	3.125	-0.298891		Similar to ESTs AU075609(C63344)	35	unknown
	Os02g0226200	0.207	1.935	1.718	0.811	-0.922325		HAD-superfamily subfamily IB hydrolase, hypothetical 1 protein	26.13	misc.acid and other phosphatases	K13248 PHOSPHO2; pyridoxal phosphate phosphatase PHOSPHO2 [EC:3.1.3.74]
	Os02g0226350	0	3.536	0	3.004	-0.683706		Non-protein coding transcript	34.9	transport.metabolite transporters at the mitochondrial membrane
	Os02g0227100	30.114	10.876	8.203	27.557	0.771931		Conserved hypothetical protein	35.2	not assigned.unknown
	Os02g0228151	0	0.235	3.124	0.406	-0.148765		Conserved hypothetical protein	35.2	not assigned.unknown
	Os02g0228600	0.071	0.673	3.887	0.215	-0.227414		Hypothetical gene	35	unknown
	Os02g0230625	0.285	0.246	1.052	3.623	0.0827715		Hypothetical protein	35	unknown
	Os02g0233566	0.142	1.666	6.07	4.497	-0.257008		Conserved hypothetical protein	35	unknown
	Os02g0244450	2.257	52.538	443.59	85.88	-0.181458		Non-protein coding transcript	35	unknown
	Os02g0245301	0	0.81	3.022	2.467	-0.251026		Hypothetical conserved gene	35	unknown
	Os02g0245600	0	0.825	3.024	1.474	-0.316142		Hypothetical conserved gene	35.2	not assigned.unknown
	Os02g0249600	2829.79	2881.86	26.267	3690.92	0.0898757	Glu7*(GluB2)	Similar to Glutelin	33.1	development.storage proteins
	Os02g0250600	51.268	29.685	5.698	17.748	0.478734	OsLEA15	Late embryogenesis abundant protein repeat containing protein	35.2	not assigned.unknown
	Os02g0251700	0.224	1.063	3.128	0.293	-0.345531		Conserved hypothetical protein	29.4	protein.postranslational modification	K14819 DUSP12; dual specificity phosphatase 12 [EC:3.1.3.16 3.1.3.48]
	Os02g0251800	0	1.075	4.037	0.206	-0.326636	OsVQ6	VQ domain containing protein	35.2	not assigned.unknown
	Os02g0252300	0	1.551	2.701	0.97	-0.626483		Hypothetical protein	35	unknown
	Os02g0255066	0.674	2.664	1.86	3.428	-0.625658		Hypothetical protein	35	unknown
	Os02g0255900	0.124	1.761	4.958	1.602	-0.400559		Conserved hypothetical protein	35.2	not assigned.unknown
	Os02g0256800	0	0.207	5.252	0	-0.12369	OsUCL2	Cupredoxin domain containing protein	26.19	misc.plastocyanin-like
	Os02g0257200	9.36	5.196	0.746	2.635	0.476164		Conserved hypothetical protein	35.2	not assigned.unknown
	Os02g0259850	0.842	4.959	0.202	0.543	-0.742073		Hypothetical gene	35	unknown
	Os02g0264300	0	0.376	2.47	0.453	-0.218471		Conserved hypothetical protein	35.2	not assigned.unknown
	Os02g0267200	2.797	2.619	13.249	4.484	-0.0640107	OsEXPA13	Alpha-expansin OsEXPA13	10.7	cell wall.modification
	Os02g0267350	0.251	4.6	2.308	5.604	-0.674295		Hypothetical gene	35	unknown
	Os02g0267975	0.161	1.071	2.395	0.816	-0.469509		Hypothetical protein	35	unknown
	Os02g0268500	0.161	1.071	2.395	0.816	-0.469509		Hypothetical protein	35	unknown
	Os02g0268600	1.586	2.09	4.13	5.977	-0.0601846	OsEXPA22	Similar to Expansin-A22	10.7	cell wall.modification
	Os02g0269650	0	0.625	3.819	0.77	-0.228693		Hypothetical gene	35	unknown
	Os02g0273800	0.022	0.149	2.42	0.254	-0.130505		Multi antimicrobial extrusion protein MatE domain containing protein	34.99	transport.misc	K18213 PRORP; proteinaceous RNase P [EC:3.1.26.5]
	Os02g0278400	0.06	0.632	2.534	1.097	-0.280708		Cytochrome P450 family protein	26.10	misc.cytochrome P450
	Os02g0282100	0.292	2.284	1.031	0.445	-0.922077		Conserved hypothetical protein	35.2	not assigned.unknown	K17434 MRPL53; large subunit ribosomal protein L53
	Os02g0284600	8.709	47.508	20.371	10.444	-0.903528	OsRPL27.3	Similar to 60S ribosomal protein L27	29.2.1.2.2.27	protein.synthesis.ribosomal protein.eukaryotic.60S subunit.L27	K02901 RP-L27e; large subunit ribosomal protein L27e	Ribosome [PATH:osa03010]
	Os02g0284800	0.401	2.711	0.947	0.076	-0.831463		Hypothetical protein	35.2	not assigned.unknown
	Os02g0285700	0.09	0.643	2.773	1.078	-0.259852		Similar to predicted protein	29.4	protein.postranslational modification
	Os02g0286350	0	0.48	2.42	0.946	-0.249672		Similar to Non-specific lipid-transfer protein	35	unknown
	Os02g0286891	0.452	1.344	7.262	3.694	-0.171924		Similar to OSIGBa0161P06.1 protein	35.2	not assigned.unknown
	Os02g0298900	0	0.617	2.972	0.064	-0.272431		Hypothetical gene	35.2	not assigned.unknown
	Os02g0303200	0	0.19	2.944	0	-0.145393		Hypothetical protein	35	unknown
	Os02g0306600	0	0	2.203	0	-0.090167		Non-protein coding transcript	35.2	not assigned.unknown
	Os02g0307300	0.196	0.54	3.726	1.542	-0.149765		Hypothetical conserved gene	35	unknown
	Os02g0308800	0	0.93	3.848	0.758	-0.305421	OsFLA15	FAS1 domain domain containing protein	10.5.1.1	cell wall.cell wall proteins.AGPs.AGP
	Os02g0322400	76.668	17.266	40.417	28.39	0.913749		Similar to NPKL2 (Fragment)	29.4	protein.postranslational modification
	Os02g0326200	0	0.596	3.073	0.355	-0.26034		Nucleotide-binding, alpha-beta plait domain containing protein	27.4	RNA.RNA binding
	Os02g0329933	0	0.062	2.273	0	-0.113294		Similar to UDP-glycosyltransferase UGT99C4	35	unknown
	Os02g0436500	0.107	0.138	3.033	1.384	-0.0629957		Hypothetical gene	35	unknown
	Os02g0437300	0.098	0.698	3.654	2.215	-0.193091		Conserved hypothetical protein	35	unknown
	Os02g0446100	0.092	2.014	6.645	2.392	-0.351658		Similar to H1005F08.19 protein	35.2	not assigned.unknown
	Os02g0452601	0	1.378	3.931	1.058	-0.413116		Non-protein coding transcript	31.4	cell.vesicle transport
	Os02g0452700	0.455	0.926	4.139	4.706	-0.0760929		Hypothetical protein	35.2	not assigned.unknown
	Os02g0453600	6254.43	4600.87	5813.07	50.649	0.144763	GluC	Similar to Glutelin	33.1	development.storage proteins
	Os02g0454700	0	0.572	3.199	0.404	-0.24582		Hypothetical conserved gene	16.7	secondary metabolism.wax
	Os02g0456100	1.899	9.016	0.522	1.463	-0.728969		Similar to Glutelin	33.1	development.storage proteins
	Os02g0463725	0.187	0.332	2.782	0.8	-0.123489		Conserved hypothetical protein	35.2	not assigned.unknown
	Os02g0465000	4.134	5.074	9.883	0	-0.203806		Similar to DNA repair protein RAD23	28.2	DNA.repair
	Os02g0465900	89.939	67.922	23.808	80.748	0.392634	OsARP	ChaC-like protein family protein	34.14	transport.unspecified cations	K22596 GGCT; gamma-glutamylcyclotransferase, plant [EC:4.3.2.9]
	Os02g0466050	0	1.072	4.788	1.844	-0.276604		Conserved hypothetical protein	35	unknown
	Os02g0467400	0.565	1.604	4.162	0.516	-0.342898		Hypothetical protein	35	unknown
	Os02g0478450	0	1.756	3.521	0.252	-0.52982		Conserved hypothetical protein	35	unknown
	Os02g0479100	0.719	2.597	3.588	5.474	-0.3414		Hypothetical protein	35	unknown
	Os02g0484390	0	0.477	2.566	0.253	-0.252913		Similar to SRR1-like protein	35	unknown
	Os02g0485800	0	0.294	2.511	0.588	-0.181615		Transferase domain containing protein	16.8.1.21	secondary metabolism.flavonoids.anthocyanins.anthocyanin 5-aromatic acyltransferase
	Os02g0492800	0	1.448	2.41	0	-0.589519		Conserved hypothetical protein	35.2	not assigned.unknown
	Os02g0495900	0.675	1.515	4.904	0.87	-0.264671		Similar to predicted protein	35.2	not assigned.unknown
	Os02g0498666	0.775	2.81	6.833	3.565	-0.386495		Non-protein coding transcript	35	unknown
	Os02g0503900	7.238	1.822	2.156	2.406	0.860744		Cytochrome P450 family protein	26.10	misc.cytochrome P450
	Os02g0508650	0	1.193	3.943	0	-0.35587		Non-protein coding transcript	35	unknown
	Os02g0508801	0	2.237	0	0	-0.811503		Similar to predicted protein	35.2	not assigned.unknown
	Os02g0512200	0.129	1.617	0.954	0.983	-0.987486		Non-protein coding transcript	35	unknown
	Os02g0513100	0.227	1.41	2.737	0.145	-0.490258	OsSWEET15	Similar to MtN3 protein precursor	33.99	development.unspecified	K15382 SLC50A; solute carrier family 50 (sugar transporter)
	Os02g0513976	0	0.079	3.271	1.743	-0.0648921		Similar to Zinc finger, C2H2 type family protein, expressed	35.2	not assigned.unknown
	Os02g0514712	0.335	0.864	3.169	1.53	-0.234403		Similar to H0818E04.19 protein	35	unknown
	Os02g0515150	0.338	1.866	10.28	4.702	-0.198981		Conserved hypothetical protein	35	unknown
	Os02g0517421	1.278	13.353	21.329	34.282	-0.311272		Non-protein coding transcript	35	unknown
	Os02g0519401	0.127	0.549	5.296	0.775	-0.154908		Similar to POT family protein	35.2	not assigned.unknown
	Os02g0521800	0	0.627	1.909	3.289	-0.13187		Hypothetical protein	35.2	not assigned.unknown
	Os02g0522300	0.438	1.025	3.147	1.518	-0.267791		Conserved hypothetical protein	35.2	not assigned.unknown
	Os02g0523650	0.821	4.932	25.41	12.734	-0.207019		Conserved hypothetical protein	35	unknown
	Os02g0525600	0.313	3.441	0.979	0.596	-0.898315		Similar to H0502B11.1 protein	35.2	not assigned.unknown
	Os02g0527800	0.034	0.54	2.217	1.006	-0.278351		Hypothetical gene	35	unknown
	Os02g0527950	0	0.298	7.865	0	-0.122381		Hypothetical conserved gene	35	unknown
	Os02g0528750	0	2.382	0	0.451	-0.832962		Conserved hypothetical protein	35	unknown
	Os02g0530100	0	1.843	0.552	0.284	-0.933525	OsATX1	Similar to C4-dicarboxylate transporter/malic acid transport protein	34.9	transport.metabolite transporters at the mitochondrial membrane
	Os02g0530300	195.151	85.576	62.68	245.359	0.603465	OsSAP5	Zinc finger, AN1-type domain containing protein	27.3.99	RNA.regulation of transcription.unclassified
	Os02g0530600	5.836	5.326	0.74	3.937	0.153197	OsEnS-38	Poly(ADP-ribose) polymerase, regulatory region domain containing protein	29.4	protein.postranslational modification	K10798 PARP2_3_4; poly [ADP-ribose] polymerase 2/3/4 [EC:2.4.2.30]
	Os02g0531300	0.018	0.405	2.357	0.703	-0.224902		Hypothetical protein	35	unknown
	Os02g0532300	0.489	3.178	2.213	1.165	-0.963727		Hypothetical conserved gene	35.2	not assigned.unknown
	Os02g0535400	2.942	1.206	0.513	0.671	0.639326	RAR1	Cys- and His-rich domain (CHORD, zinc binding finger motif) containing protein, Innate-immune respons	20.1.3	stress.biotic.signalling	K13458 RAR1; disease resistance protein
	Os02g0538550	0	0.72	2.782	0.909	-0.317516		Conserved hypothetical protein	35	unknown
	Os02g0546600	0.032	2.468	2.318	1.117	-0.913585	OsERF#098	Similar to AP2 domain containing protein RAP2.2 (Fragment)	17.5.2	hormone metabolism.ethylene.signal transduction
	Os02g0546700	0.111	0.563	3.666	1.257	-0.184468		Non-protein coding transcript	35	unknown
	Os02g0548900	0.09	0.604	3.002	1.313	-0.224229		Similar to threonine endopeptidase	35	unknown
	Os02g0549401	0	0.539	2.488	0.316	-0.281822		Hypothetical gene	35	unknown
	Os02g0549467	0	8.346	0	15.429	-0.361302		Non-protein coding transcript	35	unknown
	Os02g0549533	0	9.423	21.522	13.837	-0.464183		Non-protein coding transcript	35	unknown
	Os02g0549850	0	0	0	3.77	0.090167		Non-protein coding transcript	35	unknown
	Os02g0552450	1.695	1.098	4.032	6.952	0.140596		Non-protein coding transcript	35	unknown
	Os02g0554200	13.119	6.926	3.891	7.877	0.701089		Conserved hypothetical protein	35.2	not assigned.unknown
	Os02g0557100	4.499	0.884	1.587	1.874	0.935937		AIG1 domain containing protein	20.1	stress.biotic
	Os02g0557300	18.266	2.393	8.748	10.83	0.998667		Similar to RING-H2 finger protein ATL1G	29.5.11.4.2	protein.degradation.ubiquitin.E3.RING	K19039 ATL7_58_59; E3 ubiquitin-protein ligase ATL7/58/59 [EC:2.3.2.27]
	Os02g0561900	0.607	1.56	3.12	2.523	-0.374813		Similar to E3 ubiquitin-protein ligase EL5	35.2	not assigned.unknown
	Os02g0564200	6.896	18.336	25.688	7.776	-0.605733		Conserved hypothetical protein	9.7	mitochondrial electron transport / ATP synthesis.cytochrome c oxidase
	Os02g0572900	1.706	2.503	7.554	1.424	-0.208628		Zinc finger, C2H2-type domain containing protein	27.3.11	RNA.regulation of transcription.C2H2 zinc finger family
	Os02g0575000	0.509	1.215	2.973	0.602	-0.344262		Conserved hypothetical protein	35.2	not assigned.unknown
	Os02g0578366	0.059	0.713	2.741	0	-0.303103		UPF0497 membrane protein LOC_Os02g36845	35.2	not assigned.unknown
	Os02g0581700	0	0.545	5.61	1.053	-0.165674		Similar to ABC-2 type transporter family protein	35	unknown
	Os02g0581900	0.341	1.605	4.314	4.284	-0.258607		Similar to Pentatricopeptide repeat protein PPR986-12	35.2	not assigned.unknown
	Os02g0582800	0.206	1.082	5.429	0.052	-0.236106		Conserved hypothetical protein	35.2	not assigned.unknown
	Os02g0585200	0	0.64	2.604	0.063	-0.30692		Heavy metal transport/detoxification protein domain containing protein	35.2	not assigned.unknown
	Os02g0586900	27.074	75.502	5.067	6.384	-0.595248	OsEnS-40	Hypothetical conserved gene	35.2	not assigned.unknown
	Os02g0587000	2.41	15.867	1.709	0.918	-0.771876		Similar to Glycine rich protein (Fragment)	35.2	not assigned.unknown
	Os02g0587800	0	0.336	2.283	0	-0.218103		Virulence factor, pectin lyase fold family protein	35.2	not assigned.unknown
	Os02g0588775	2.023	1.356	6.412	29.19	0.0986297		Non-protein coding transcript	35	unknown
	Os02g0589900	0.144	2.981	8.427	3.426	-0.399758		Hypothetical conserved gene	35.2	not assigned.unknown
	Os02g0593600	0.516	1.531	3.739	1.003	-0.37613	OsIRL2	Leucine-rich repeat, typical subtype containing protein	27.3.67	RNA.regulation of transcription.putative transcription regulator
	Os02g0595300	0.149	2.942	0.521	1.135	-0.892477		Conserved hypothetical protein	35.2	not assigned.unknown
	Os02g0597200	0.404	4.838	2.739	0.495	-0.900613		Conserved hypothetical protein	35.2	not assigned.unknown
	Os02g0598400	0.135	1.686	3.654	0.615	-0.490634		Hypothetical conserved gene	35.2	not assigned.unknown
	Os02g0599400	0	1.326	2.554	0.643	-0.571365		Conserved hypothetical protein	35.2	not assigned.unknown
	Os02g0600000	0.338	1.052	2.395	1.589	-0.375489		Conserved hypothetical protein	35.2	not assigned.unknown
	Os02g0602700	0.316	1.123	5.159	2.916	-0.199456		Non-protein coding transcript	35	unknown
	Os02g0604000	0.125	0.679	2.641	0.839	-0.28064	OsGELP38	Similar to alpha-L-fucosidase 2	26.28	misc.GDSL-motif lipase
	Os02g0611000	0.225	1.148	4.394	1.841	-0.273775		Hypothetical gene	35.2	not assigned.unknown
	Os02g0616100	5.016	0.689	3.055	2.198	0.950997		Similar to protein binding protein	10.5.3	cell wall.cell wall proteins.LRR
	Os02g0618250	0.641	6.799	0.337	0.651	-0.793404		Similar to H/ACA ribonucleoprotein complex subunit 3-like protein	27.4	RNA.RNA binding	K11130 NOP10; H/ACA ribonucleoprotein complex subunit 3	Ribosome biogenesis in eukaryotes [PATH:osa03008]
	Os02g0620000	0.23	0.158	2.408	1.121	-0.0274791		Conserved hypothetical protein	35	unknown
	Os02g0621350	0	0	0	3.114	0.090167		Non-protein coding transcript	35	unknown
	Os02g0621500	27.29	8.34	13.144	26.351	0.872448		Zinc finger, RING/FYVE/PHD-type domain containing protein	29.5.11.4.2	protein.degradation.ubiquitin.E3.RING
	Os02g0627800	2.111	1.228	8.56	0.55	-0.000770211		Similar to Isoform 2 of Cyclin-B1-3	31.3	cell.cycle	K21777 CCNB; G2/mitotic-specific cyclin-B, other
	Os02g0629600	0.105	0.936	4.243	2.033	-0.243696		Conserved hypothetical protein	35	unknown
	Os02g0631700	0.092	0.723	3.909	0.842	-0.230545	RR11	A-type response regulator, Cytokinin signalin	27.3.5	RNA.regulation of transcription.ARR	K14492 ARR-A; two-component response regulator ARR-A family
	Os02g0633400	0.412	0.93	2.601	0.698	-0.300912	RPA2B	Similar to 61 kDa protein homolog	28.2	DNA.repair	K10739 RFA2; replication factor A2
	Os02g0635300	0.332	1.742	2.816	0.673	-0.594894		Conserved hypothetical protein	35	unknown
	Os02g0637000	1.193	1.324	5.559	0.606	-0.121226		Similar to OSIGBa0135K14.7 protein	33.99	development.unspecified
	Os02g0638950	0	0	0	5.143	0.090167		Non-protein coding transcript	35	unknown
	Os02g0642200	0.035	0.333	2.364	0.433	-0.195821	OsREM1.4	Similar to Remorin	35.2	not assigned.unknown
	Os02g0642850	0.289	1.312	3.238	2.424	-0.350739		Conserved hypothetical protein	35	unknown
	Os02g0644000	10.875	5.744	2.092	3.928	0.57221	OsVPE3	Similar to C13 endopeptidase NP1 (Fragment)	29.5	protein.degradation	K01369 LGMN; legumain [EC:3.4.22.34]
	Os02g0644700	3.605	0.28	0.69	1.132	0.916819		Similar to Acyl-ACP thioesterase (Fragment)	11.1.7	lipid metabolism.FA synthesis and FA elongation.ACP thioesterase
	Os02g0651000	0.053	0.182	2.224	0.161	-0.138755		Uncharacterised protein family UPF0406 domain containing protein	35.2	not assigned.unknown	K23093 USB1; U6 snRNA phosphodiesterase [EC:3.1.4.-]
	Os02g0655401	0	0.557	2.93	2.1	-0.194524		Non-protein coding transcript	35	unknown
	Os02g0657775	0	0	4.698	0	-0.090167		Similar to predicted protein	35	unknown
	Os02g0666000	0	1.023	3.379	1.538	-0.351942		Conserved hypothetical protein	35	unknown
	Os02g0666300	4.734	1.079	2.588	1.493	0.876345	YDA2	Similar to MAP3Ka	29.4	protein.postranslational modification	K20717 YDA; mitogen-activated protein kinase kinase kinase YODA [EC:2.7.11.25]
	Os02g0666550	0	0.122	4.081	0	-0.115531		Hypothetical protein	35	unknown
	Os02g0666800	0.372	0.743	3.888	0.378	-0.181205		Protein of unknown function DUF788 family protein	35.2	not assigned.unknown
	Os02g0667600	0.673	1.205	3.591	1.794	-0.233949		Similar to cDNA clone:002-146-F05, full insert sequence	35.2	not assigned.unknown
	Os02g0668000	0.843	4.519	2.487	0.923	-0.905272		Membrane protein, At2g17000, predicted domain containing protein	30.99	signalling.unspecified	K22048 MSL4S; mechanosensitive ion channel protein 4/5/6/7/8/9/10
	Os02g0668500	0.303	7.543	2.265	0.512	-0.893866		Cellular retinaldehyde-binding/triple function, C-terminal domain containing protein	30.5	signalling.G-proteins
	Os02g0669366	4.798	1.255	3.457	2.797	0.956109		Hypothetical gene	35	unknown
	Os02g0669500	3.039	1.733	0.537	1.018	0.506658		Similar to H0211B05.7 protein	35	unknown
	Os02g0670400	0.537	3.539	0.72	0.643	-0.839678		Similar to HMGc1 protein	35.2	not assigned.unknown
	Os02g0670900	3.474	0.628	1.155	1.451	0.937931	OsANT3	Similar to amino acid transport protein	34.3	transport.amino acids	K14209 SLC36A; solute carrier family 36 (proton-coupled amino acid transporter)
	Os02g0674400	0.116	1.063	3.855	1.839	-0.298974		Conserved hypothetical protein	35	unknown
	Os02g0674750	0.255	0.694	3.505	3.46	-0.103181		Hypothetical conserved gene	35	unknown
	Os02g0679500	9.921	2.515	3.106	5.986	0.926197		Similar to Rac GTPase activating protein 1	30.5	signalling.G-proteins
	Os02g0681632	0.126	0.612	2.286	0.128	-0.287442	OsRLCK83	Peptidoglycan-binding Lysin subgroup domain containing protein	35	unknown
	Os02g0682600	0.345	2.562	2.183	0.21	-0.809815		Zinc finger, Tim10/DDP-type family protein	29.3.2	protein.targeting.mitochondria	K17781 TIM13; mitochondrial import inner membrane translocase subunit TIM13
	Os02g0682700	0	0	3.09	0.34	-0.0828221		Similar to protein binding protein	35.2	not assigned.unknown
	Os02g0684000	0.135	1.582	0.943	1.922	-0.690409		Tetratricopeptide-like helical domain containing protein	35.2	not assigned.unknown
	Os02g0684400	1.533	10.499	6.231	1.935	-0.910244		Similar to OXS	35.2	not assigned.unknown
	Os02g0688200	3.237	0.538	5.59	0.239	0.339176		Similar to Pectinesterase	26.18	misc.invertase/pectin methylesterase inhibitor family protein
	Os02g0689066	0.101	0.225	2.558	0.811	-0.113958		Conserved hypothetical protein	35	unknown
	Os02g0689132	0	0.365	3.271	0.536	-0.180687		Similar to EIL transcription factor	35	unknown
	Os02g0699433	0.079	1.185	3.391	0.725	-0.395805		Hypothetical conserved gene	35	unknown
	Os02g0702700	0.434	1.002	3.35	2.08	-0.223861		Conserved hypothetical protein	35	unknown
	Os02g0711300	0.136	0.933	2.279	0.622	-0.433534		Heat shock protein Hsp20 domain containing protein	35.2	not assigned.unknown	K13993 HSP20; HSP20 family protein
	Os02g0712550	0	0.282	2.898	0.398	-0.168735		Conserved hypothetical protein	35.2	not assigned.unknown
	Os02g0713250	0	0.539	4.316	0	-0.198338		Hypothetical conserved gene	35.2	not assigned.unknown
	Os02g0716800	13.382	3.402	4.846	7.62	0.946876	OsNRT1.5B	TGF-beta receptor, type I/II extracellular region family protein	34.13	transport.peptides and oligopeptides	K26554 NPF7; MFS transporter, POT/PTR family, low-affinity nitrate transporter
	Os02g0717700	0.052	1.432	1.203	0.476	-0.927181		Acyl-CoA N-acyltransferase domain containing protein	26.24	misc.GCN5-related N-acetyltransferase	K00621 GNPNAT1; glucosamine-phosphate N-acetyltransferase [EC:2.3.1.4]
	Os02g0718950	0	0.004	2.581	3.448	0.0211077		Non-protein coding transcript	35	unknown
	Os02g0721200	0	0.384	2.909	0.205	-0.203398		Ubiquitin-conjugating enzyme, E2 domain containing protein	29.5.11.3	protein.degradation.ubiquitin.E2
	Os02g0725900	5.493	1.156	0.314	1.089	0.763287	HAP3K	Component of the NF-Y/HAP transcription factor complex, Regulation of endosperm developmen	28.1.3	DNA.synthesis/chromatin structure.histone	K08065 NFYB; nuclear transcription Y subunit beta
	Os02g0726600	0.062	0.539	3.162	1.141	-0.20868		Similar to tic20 protein-related	29.3.3	protein.targeting.chloroplast
	Os02g0729500	0	1.032	2.884	2.353	-0.339716		Hypothetical conserved gene	13.99	amino acid metabolism.misc
	Os02g0734600	43.218	9.496	22.927	14.68	0.897663		Similar to EFA27 for EF hand, abscisic acid, 27kD	33.99	development.unspecified
	Os02g0740600	0	0.404	3.106	1.857	-0.154984		Conserved hypothetical protein	35.2	not assigned.unknown
	Os02g0741000	0.132	0.457	2.795	1.365	-0.1647		Glutaredoxin domain containing protein	35	unknown
	Os02g0741200	0.255	0.846	1.68	6.452	-0.00873354	prx31	Similar to Peroxidase 65 precursor (EC 1.11.1.7) (Atperox P65) (ATP43)	26.12	misc.peroxidases	K00430 E1.11.1.7; peroxidase [EC:1.11.1.7]
	Os02g0741700	0.154	0.649	2.895	0.796	-0.24369		Conserved hypothetical protein	35.2	not assigned.unknown
	Os02g0749200	0	0.485	2.635	0	-0.250937		Hypothetical protein	35.2	not assigned.unknown
	Os02g0750950	0.08	1.87	0.806	1.314	-0.924049		Hypothetical gene	35	unknown
	Os02g0756032	0	0	0	8.19	0.090167		Hypothetical conserved gene	35	unknown
	Os02g0756800	0.381	6.438	1.555	2.249	-0.920212		Phosphate-induced protein 1 conserved region family protein	30.1.1	signalling.in sugar and nutrient physiology
	Os02g0756850	0.556	5.089	0.329	0	-0.770027		Hypothetical protein	35	unknown
	Os02g0757100	2.181	5.11	7.961	2.099	-0.520294	OsPHI-1	Similar to Phi-1 protein	30.1.1	signalling.in sugar and nutrient physiology
	Os02g0758000	1.285	14.086	2.374	2.853	-0.86298	OsHsp24.1	Similar to Low molecular weight heat shock protein precursor (Mitochondrial small heat shock protein 22)	20.2.1	stress.abiotic.heat	K13993 HSP20; HSP20 family protein	Protein processing in endoplasmic reticulum [PATH:osa04141]
	Os02g0760300	4.493	1.884	1.299	0.257	0.560954	OsFKBP12	Similar to Immunophilin	29.6	protein.folding	K01802 E5.2.1.8; peptidylprolyl isomerase [EC:5.2.1.8]
	Os02g0760600	0.185	0.584	2.857	1.219	-0.20031		BTB domain containing protein	29.5.11.4.5.2	protein.degradation.ubiquitin.E3.BTB/POZ Cullin3.BTB/POZ
	Os02g0763800	11.3	2.047	3.817	4.124	0.921536		Xyloglucan fucosyltransferase domain containing protein	10.3	cell wall.hemicellulose synthesis
	Os02g0770100	36.818	12.522	9.654	24.029	0.84868		WD40 repeat domain containing protein	20.1	stress.biotic
	Os02g0771400	0.986	0.998	5.25	1.325	-0.0874378	OsPFA-DSP2	Protein-tyrosine phosphatase, SIW14-like domain containing protein	29.4	protein.postranslational modification
	Os02g0772100	0.462	2.56	6.819	3.303	-0.381802		Conserved hypothetical protein	35	unknown
	Os02g0772700	0.124	0.416	2.418	1.099	-0.174262		Non-protein coding transcript	35	unknown
	Os02g0777100	7.101	1.701	2.617	1.862	0.845249		DENN domain containing protein	35.2	not assigned.unknown
	Os02g0778666	0.893	2.617	4.123	1.592	-0.579948		Non-protein coding transcript	35	unknown
	Os02g0778700	3.203	0.53	0	0.721	0.783365		Similar to MTD1	35.2	not assigned.unknown
	Os02g0778900	0.03	0.907	2.214	0.813	-0.462904		Peptidase S8, subtilisin-related domain containing protein	29.5.1	protein.degradation.subtilases
	Os02g0785200	1.486	10.16	39.725	32.211	-0.214064		Glycosyl transferase, family 31 domain containing protein	29.7	protein.glycosylation
	Os02g0787400	0.915	12.291	1.893	8.507	-0.794729		Non-protein coding transcript	35	unknown
	Os02g0788133	0	0.747	3.13	0.698	-0.301839		Similar to Thioredoxin	35	unknown
	Os02g0791450	0	1.638	0	0	-0.811503		Hypothetical protein	35	unknown
	Os02g0792100	0.247	1.897	6.764	3.042	-0.302628		Conserved hypothetical protein	35	unknown
	Os02g0796600	7.239	2.961	1.774	3.926	0.78084	OsSTA82	Esterase/lipase/thioesterase domain containing protein	35.2	not assigned.unknown	K01076 ABHD17; abhydrolase domain-containing protein 17 [EC:3.1.2.22]
	Os02g0796900	0	12.651	6.425	2.198	-0.956099		Similar to 60S ribosomal protein L39	29.2.1.99.2.39	protein.synthesis.ribosomal protein.unknown.large subunit.L39	K02924 RP-L39e; large subunit ribosomal protein L39e	Ribosome [PATH:osa03010]
	Os02g0798900	0.327	2.117	10.24	2.136	-0.245951	Os_F0752	Similar to F-box domain containing protein	29.5.11.4.3.2	protein.degradation.ubiquitin.E3.SCF.FBOX	K10268 FBXL2_20; F-box and leucine-rich repeat protein 2/20
	Os02g0802301	0.974	3.78	5.007	2.318	-0.719195		Hypothetical conserved gene	35	unknown
	Os02g0802500	2.106	3.121	0.265	0.224	-0.289446		Similar to H(+)-translocating (Pyrophosphate-ENERGIZED) inorganic pyrophosphatase beta-1 polypeptide (EC 3.6.1.1) (Fragment)	34.3	transport.amino acids	K23025 AVP; H+-translocating diphosphatase [EC:7.1.3.1]
	Os02g0802700	66.634	13.21	20.1	32.574	0.937157	OsMGD	Similar to MGDG synthase type A	11.10.1	lipid metabolism.glycolipid synthesis.MGDG synthase	K03715 MGD; 1,2-diacylglycerol 3-beta-galactosyltransferase [EC:2.4.1.46]
	Os02g0804100	6.151	28.341	4.414	8.744	-0.793843	OsRPS30	Similar to predicted protein	35.2	not assigned.unknown	K02983 RP-S30e; small subunit ribosomal protein S30e	Ribosome [PATH:osa03010]
	Os02g0805100	2.68	0.53	1.748	2.09	0.978738	OsIAA9	Similar to Auxin-responsive protein IAA12 (Indoleacetic acid-induced protein 12) (BODENLOS protein)	27.3.40	RNA.regulation of transcription.Aux/IAA family	K14484 IAA; auxin-responsive protein IAA
	Os02g0806000	0.913	1.907	6.598	3.14	-0.225573		Acyl-CoA N-acyltransferase domain containing protein	26.24	misc.GCN5-related N-acetyltransferase
	Os02g0810000	0	0.828	1.481	4.935	-0.0830982		Non-protein coding transcript	35	unknown
	Os02g0811902	0.555	0.584	2.732	3.848	0.023569		Hypothetical protein	35.2	not assigned.unknown
	Os02g0813350	0.405	2.559	3.244	1.192	-0.751137	OsFbox120	Cyclin-like F-box domain containing protein	31.1	cell.organisation
	Os02g0814700	3.938	8.446	1.548	0.375	-0.527364		Similar to Ribosomal Pr 117 (Fragment)	29.2.1.2.2.23	protein.synthesis.ribosomal protein.eukaryotic.60S subunit.L23	K02894 RP-L23e; large subunit ribosomal protein L23e
	Os02g0815600	0.138	2.192	0.499	0.528	-0.905331		Diphthamide synthesis, DHP1 domain containing protein	35.2	not assigned.unknown	K07561 DPH1; 2-(3-amino-3-carboxypropyl)histidine synthase [EC:2.5.1.108]
	Os02g0816500	1.375	4.116	6.467	1.963	-0.56846		Tubulin binding cofactor A family protein	29.6	protein.folding	K17292 TBCA; tubulin-specific chaperone A
	Os02g0823500	0	2.841	0	0.691	-0.833668		Non-protein coding transcript	26.6	misc.O-methyl transferases
	Os02g0823900	2.667	0.541	2.927	1.155	0.676108	OsSTA83	Hypothetical conserved gene	27.3.11	RNA.regulation of transcription.C2H2 zinc finger family
	Os02g0824400	2.839	3.128	0.401	1.438	-0.0555153		Conserved hypothetical protein	35.2	not assigned.unknown
	Os02g0824700	0.32	1.448	2.678	0.418	-0.508643		Similar to Vacuolar ATP synthase subunit F (EC 3.6.3.14) (V-ATPase F subunit) (Vacuolar proton pump F subunit) (V-ATPase 14 kDa subunit)	34.1.1	transport.p- and v-ATPases.H+-transporting two-sector ATPase	K02151 ATPeV1F; V-type H+-transporting ATPase subunit F
	Os02g0827900	0	0.551	3.092	1.338	-0.224506	OsSigP1	Similar to Microsomal signal peptidase 21 kDa subunit	29.3.4.99	protein.targeting.secretory pathway.unspecified	K13280 SEC11; signal peptidase I [EC:3.4.21.89]
	Os02g0828800	1.187	0.892	5.359	0.602	-0.0422042		Hypothetical protein	35.2	not assigned.unknown
	Os02g0833400	0.706	1.343	4.099	2.056	-0.23808		Conserved hypothetical protein	35.2	not assigned.unknown
	Os03g0100200	0.42	4.168	0.919	0.28	-0.844551		Transcriptional coactivator/pterin dehydratase family protein	35	unknown
	Os03g0101000	0.157	0.57	2.619	0.717	-0.231387		Similar to AMP binding protein	35.2	not assigned.unknown
	Os03g0102200	0.103	1.598	1.085	0.945	-0.988062	SDRP	Similar to DNA-directed RNA polymerase II 14.5 kDa polypeptide (EC 2.7.7.6) (RPB9) (RPB14.5)	27.2	RNA.transcription	K03017 RPB9; DNA-directed RNA polymerase II subunit RPB9	RNA polymerase [PATH:osa03020]
	Os03g0106850	0	1.376	3.296	1.47	-0.473708		Hypothetical protein	35	unknown
	Os03g0107400	29.478	9.481	8.261	23.355	0.841911		Prefoldin domain containing protein	35.2	not assigned.unknown
	Os03g0108700	0.076	1.548	0.473	0.461	-0.944237		Conserved hypothetical protein	35.2	not assigned.unknown
	Os03g0109500	0.447	7.649	3.411	1.278	-0.937297	OsRPS17	Similar to 40S ribosomal protein S17-4	29.2.1.2.1.17	protein.synthesis.ribosomal protein.eukaryotic.40S subunit.S17	K02962 RP-S17e; small subunit ribosomal protein S17e	Ribosome [PATH:osa03010]
	Os03g0111300	208.623	79.017	31.326	85.584	0.727709	nsLTP2	Nonspecific lipid-transfer protein 2 (nsLTP2) (7 kDa lipid transfer protein)	35.2	not assigned.unknown
	Os03g0112950	9.047	2.111	6.637	4.177	0.899308		Non-protein coding transcript	35	unknown
	Os03g0115500	0.68	1.625	3.732	1.161	-0.371298		Similar to pyridoxine 5'-phosphate oxidase-related	35.2	not assigned.unknown	K00275 pdxH; pyridoxamine 5'-phosphate oxidase [EC:1.4.3.5]
	Os03g0115800	0	5.092	4.187	0.535	-0.871242		Conserved hypothetical protein	35.2	not assigned.unknown
	Os03g0116800	166.606	61.917	54.311	115.288	0.864697	Os_F0716	Similar to F-box protein	29.5.11.4.3.2	protein.degradation.ubiquitin.E3.SCF.FBOX
	Os03g0117432	0	2.749	5.422	40.49	0.024488		Non-protein coding transcript	35	unknown
	Os03g0121300	0.073	0.759	2.472	0.122	-0.342685	prx34	Similar to Peroxidase 1	26.12	misc.peroxidases	K00430 E1.11.1.7; peroxidase [EC:1.11.1.7]
	Os03g0122300	0.311	0.942	5.146	1.735	-0.190146	FLS	Similar to Flavanone 3-hydroxylase-like protein	17.5.1	hormone metabolism.ethylene.synthesis-degradation	K24028 DMR6; salicylic acid 3-hydroxylase [EC:1.14.11.-]
	Os03g0122850	0	2.169	0.814	0	-0.895733		Similar to Ubiquitin conjugating enzyme (Fragment)	35	unknown
	Os03g0125100	0.106	0.94	2.532	0.527	-0.404516	DSM2	Beta-carotene hydroxylase, Drought and oxidative stress resistanc	35.2	not assigned.unknown	K15746 crtZ; beta-carotene 3-hydroxylase [EC:1.14.15.24]
	Os03g0125600	10.62	2.709	3.954	4.904	0.929469		Ser Thr specific protein kinase-like protein	29.4.1.57	protein.postranslational modification.kinase.receptor like cytoplasmatic kinase VII
	Os03g0125650	0.101	0.329	2.392	0.688	-0.163107		Hypothetical gene	35	unknown
	Os03g0126600	0	0.913	2.279	1.785	-0.391355		Conserved hypothetical protein	35.2	not assigned.unknown
	Os03g0128700	306.645	111.757	70.109	321.732	0.69469	OSCDPK7	Calcium-dependent protein kinase, isoform 11 (EC 2.7.1.-) (CDPK 11)	30.3	signalling.calcium	K13412 CPK; calcium-dependent protein kinase [EC:2.7.11.1]
	Os03g0131000	0.199	0.394	2.589	0.707	-0.14934	OsRLCK97	Similar to H0409D10.5 protein	29.4.1.57	protein.postranslational modification.kinase.receptor like cytoplasmatic kinase VII
	Os03g0133850	0.276	1.543	2.793	0	-0.498735		Hypothetical gene	35	unknown
	Os03g0133875	0	0	5.448	0	-0.090167		Conserved hypothetical protein	35	unknown
	Os03g0136600	0.326	1.495	6.853	0.579	-0.246808		Complex 1 LYR protein family protein	35.2	not assigned.unknown
	Os03g0137050	0.032	1.823	1.642	0.365	-0.872315		Non-protein coding transcript	35	unknown
	Os03g0139100	7.772	31.491	10.79	3.587	-0.801637		Similar to Ribosomal Pr 117 (Fragment)	29.2.1.2.2.23	protein.synthesis.ribosomal protein.eukaryotic.60S subunit.L23	K02894 RP-L23e; large subunit ribosomal protein L23e	Ribosome [PATH:osa03010]
	Os03g0140200	3.344	1.643	0.172	0.759	0.518468	OsCYP96B5	Similar to Cytochrome P450 86A1 (EC 1.14.-.-) (CYPLXXXVI) (P450-dependent fatty acid omega-hydroxylase)	26.10	misc.cytochrome P450
	Os03g0140551	0.17	0.716	4.424	2.229	-0.168352		Non-protein coding transcript	35	unknown
	Os03g0140700	0.463	2.453	3.161	0.584	-0.683865		Tetratricopeptide-like helical domain containing protein	35.2	not assigned.unknown
	Os03g0142666	0	0	16.089	14.785	-0.00658445		Non-protein coding transcript	35	unknown
	Os03g0142800	7.204	2.657	0.826	3.163	0.725354	OsABCC13	Similar to MRP-like ABC transporter	34.16	transport.ABC transporters and multidrug resistance systems
	Os03g0144150	0	1.405	0	0	-0.811503		Non-protein coding transcript	35	unknown
	Os03g0144951	0	0.136	2.462	0.564	-0.123471		Similar to BZIP transcription factor ABI5	35.2	not assigned.unknown
	Os03g0145800	0.231	1.806	2.439	1.17	-0.738973		Ankyrin repeat containing protein	31.1	cell.organisation
	Os03g0145950	0	1.807	12.823	2.304	-0.207773		Non-protein coding transcript	35	unknown
	Os03g0146200	0.171	0.5	2.416	0.092	-0.217559		Conserved hypothetical protein	35	unknown
	Os03g0146300	0.22	3.303	3.116	0.585	-0.837833	Orysa	Similar to Cyclin-dependent kinases regulatory subunit	31.3	cell.cycle
	Os03g0148950	0	5.864	1.525	7.831	-0.572856		Non-protein coding transcript	35	unknown
	Os03g0149800	2.589	0.526	2.18	3.29	0.75602		Similar to RING-H2 finger protein ATL1D	29.5.11.4.2	protein.degradation.ubiquitin.E3.RING
	Os03g0151000	0.572	0.782	2.785	3.373	-0.0416295		Conserved hypothetical protein	35	unknown
	Os03g0153000	0.296	1.026	2.193	0.226	-0.421457		Similar to cDNA clone:001-019-C07, full insert sequence	27.4	RNA.RNA binding	K13091 RBM23_39; RNA-binding protein 23/39
	Os03g0154300	0.192	1.316	6.918	5.011	-0.172564		Conserved hypothetical protein	35	unknown
	Os03g0154750	1.108	11.119	8.372	0	-0.815657		Hypothetical gene	35	unknown
	Os03g0155500	0	0.183	2.409	0.13	-0.153259	OsEXPA25	Similar to Expansin-A25	10.7	cell wall.modification
	Os03g0157800	0.593	0.749	1.279	3.116	0.0168435		Hypothetical conserved gene	28.1	DNA.synthesis/chromatin structure	K12591 RRP6; exosome complex exonuclease RRP6 [EC:3.1.13.-]
	Os03g0159600	23.344	30.907	7.324	12.73	-0.267106	OsLEA30	Similar to Rab28 protein	35.2	not assigned.unknown
	Os03g0159900	1.005	5.037	4.001	2.769	-0.975528		Hypothetical conserved gene	20.2.1	stress.abiotic.heat
	Os03g0163900	0	1.035	6.91	0	-0.220421		Conserved hypothetical protein	35.2	not assigned.unknown
	Os03g0165375	0	2.096	1.632	0.586	-0.937971		Similar to Chlorophyll a-b binding protein 2, chloroplastic	35	unknown
	Os03g0167100	0	11.076	18.303	8.95	-0.652059		Non-protein coding transcript	35	unknown
	Os03g0167775	1.312	2.452	5.465	2.125	-0.337739		Hypothetical protein	35	unknown
	Os03g0168100	35.316	24.315	5.487	15.724	0.388589	OsLEA16	Late embryogenesis abundant protein repeat containing protein	33.2	development.late embryogenesis abundant
	Os03g0169400	0.043	0.669	2.363	0.927	-0.324833		Ribosomal protein L18/L5 domain containing protein	29.2.1.99.2.18	protein.synthesis.ribosomal protein.unknown.large subunit.L18
	Os03g0170900	3.613	0.667	1.311	1.619	0.951774	OsSUT1	Sucrose transporter	34.2.1	transport.sugars.sucrose	K15378 SLC45A1_2_4; solute carrier family 45, member 1/2/4
	Os03g0176200	0.545	2.051	3.266	1.104	-0.594733		Hypothetical protein	35	unknown
	Os03g0176900	0	0.047	3.02	1.262	-0.0693535		Conserved hypothetical protein	35.2	not assigned.unknown
	Os03g0179100	0.313	0.77	3.475	1.06	-0.208112	OsGLP3-1	Similar to predicted protein	20.2.99	stress.abiotic.unspecified
	Os03g0181100	3.85	1.947	0.73	3.259	0.635907	OsJAZ4	Tify domain containing protein	27.3.7	RNA.regulation of transcription.C2C2(Zn) CO-like, Constans-like zinc finger family	K13464 JAZ; jasmonate ZIM domain-containing protein
	Os03g0183300	5.375	0.175	2.503	7.177	0.750187	OsERF#064	Pathogenesis-related transcriptional factor and ERF domain containing protein	17.5.2	hormone metabolism.ethylene.signal transduction	K09286 EREBP; EREBP-like factor
	Os03g0183500	0	0.364	2.299	0.489	-0.222948		Protein of unknown function DUF581 family protein	35.2	not assigned.unknown
	Os03g0183800	15.013	13.729	3.84	9.066	0.149171		Similar to Leucine-rich repeat transmembrane protein kinase 1 (Fragment)	29.4.1.57	protein.postranslational modification.kinase.receptor like cytoplasmatic kinase VII
	Os03g0185800	1.494	2.719	6.189	4.111	-0.293267		Conserved hypothetical protein	35	unknown
	Os03g0187200	10.043	6.634	0.922	0.664	0.29983		Non-protein coding transcript	35	unknown
	Os03g0190301	0	0	20.522	0	-0.090167		Non-protein coding transcript	29.4	protein.postranslational modification
	Os03g0191050	0	0	0	5.028	0.090167		Non-protein coding transcript	35	unknown
	Os03g0193000	6.296	2.618	1.287	2.482	0.713333		GRAS transcription factor domain containing protein	33.99	development.unspecified
	Os03g0196450	0	0.175	2.252	0	-0.156859		Similar to kelch motif family protein	35	unknown
	Os03g0197300	58.979	30.973	8.197	20.939	0.553015		Similar to Cupin family protein, expressed	33.1	development.storage proteins
	Os03g0197875	0	4.241	4.407	0	-0.768595		Non-protein coding transcript	35	unknown
	Os03g0201200	0.447	1.113	3.05	0.681	-0.318417		Conserved hypothetical protein	35.2	not assigned.unknown
	Os03g0204300	0	0.087	77.241	2.179	-0.0893807		Conserved hypothetical protein	35.2	not assigned.unknown
	Os03g0204366	0.197	0.664	0	3.206	-0.0302514		Conserved hypothetical protein	35	unknown
	Os03g0204900	0.173	1.662	0.903	0.789	-0.997131		Conserved hypothetical protein	35.2	not assigned.unknown
	Os03g0206201	0	0.717	2.48	0.533	-0.352104		Similar to predicted protein	35	unknown
	Os03g0207400	0.277	1.887	2.858	0.344	-0.610808	OsPP2C29	Similar to Protein phosphatase 2C-like	29.4	protein.postranslational modification
	Os03g0210000	0	0.246	3.57	0	-0.149191		Putative cysteine proteinase inhibitor 9	35.2	not assigned.unknown
	Os03g0213100	17.63	24.026	5.252	7.98	-0.284734		Similar to Sec61p	29.3.4.99	protein.targeting.secretory pathway.unspecified	K10956 SEC61A; protein transport protein SEC61 subunit alpha
	Os03g0214050	0	0.116	2.616	0.464	-0.117404		Hypothetical protein	35	unknown
	Os03g0215600	0	0	2.272	0	-0.090167		Zinc finger, CCHC retroviral-type domain containing protein	27.3.99	RNA.regulation of transcription.unclassified
	Os03g0216766	0.411	1.268	4.874	2.255	-0.240835		Hypothetical gene	35	unknown
	Os03g0217000	0.202	0.882	3.426	0.275	-0.275445		Similar to Inhibin beta B chain precursor (Activin beta-B chain)	35.2	not assigned.unknown
	Os03g0219350	0	0	2.508	0	-0.090167		Hypothetical gene	35	unknown
	Os03g0220300	0.164	0.847	3.27	0.979	-0.281499		Hypothetical conserved gene	35.2	not assigned.unknown
	Os03g0223550	0	1.732	0.46	1.313	-0.842732		Non-protein coding transcript	35	unknown
	Os03g0223800	0	0.355	5.667	2.451	-0.11111		Hypothetical conserved gene	29.3.1	protein.targeting.nucleus
	Os03g0226200	0.043	2.381	0.806	0.391	-0.937281	HB2	Non-symbiotic hemoglobin 2 (rHb2	21.3	redox.heme
	Os03g0228901	0	0.975	2.926	0.467	-0.393874		Hypothetical protein	35	unknown
	Os03g0229100	0.193	0.576	1.875	3.487	-0.0555798	OsbHLH019	Similar to Helix-loop-helix DNA-binding domain containing protein	27.3.6	RNA.regulation of transcription.bHLH,Basic Helix-Loop-Helix family
	Os03g0229801	0.085	0.801	5.247	1.556	-0.19897		Conserved hypothetical protein	35.2	not assigned.unknown
	Os03g0232900	22.453	5.731	7.991	14.317	0.943519		Hly-III related domain containing protein	35.2	not assigned.unknown
	Os03g0233500	8.16	2.634	1.861	3.184	0.807017		Zinc finger, C6HC-type domain containing protein	29.5.11.4.2	protein.degradation.ubiquitin.E3.RING	K11968 ARIH1; ariadne-1 [EC:2.3.2.31]
	Os03g0236050	0.504	1.843	3.84	1.377	-0.463119		Conserved hypothetical protein	35.2	not assigned.unknown
	Os03g0236800	0	0.24	2.347	1.19	-0.140147		Conserved hypothetical protein	35.2	not assigned.unknown
	Os03g0238300	0	0.542	2.338	0.321	-0.296319		Endonuclease/exonuclease/phosphatase domain containing protein	28.1	DNA.synthesis/chromatin structure
	Os03g0238600	183.267	42.876	40.18	129.187	0.87342	OsPAP3c	Similar to Purple acid phosphatase	26.13	misc.acid and other phosphatases	K14379 ACP5; tartrate-resistant acid phosphatase type 5 [EC:3.1.3.2]
	Os03g0239200	0.452	2.729	1.127	1.123	-0.954965		Similar to CONSTANS interacting protein 6	31.1	cell.organisation
	Os03g0240166	0.472	1.384	13.723	6.141	-0.117438		Non-protein coding transcript	35	unknown
	Os03g0244466	19.368	27.999	5.104	0	-0.290017		Hypothetical genes	35	unknown
	Os03g0244950	0.296	1.726	2.499	1.237	-0.690617		Heat shock protein DnaJ, N-terminal domain containing protein	35	unknown
	Os03g0245901	0	0.462	4.938	0	-0.170732		Hypothetical protein	35	unknown
	Os03g0246050	0.236	1.102	0.489	3.357	-0.156253		Hypothetical gene	35.2	not assigned.unknown
	Os03g0246900	0.515	1.253	2.647	0.725	-0.402345		Similar to LOB domain protein 16	27.3.37	RNA.regulation of transcription.AS2,Lateral Organ Boundaries Gene Family	K21994 LBD18; LOB domain-containing protein 18
	Os03g0247300	0	0.049	2.7	0.088	-0.103671		Protein of unknown function DUF1618 domain containing protein	35.2	not assigned.unknown
	Os03g0248766	0	0	2.78	0	-0.090167		Non-protein coding transcript	35	unknown
	Os03g0249400	0.483	3.358	0.304	1.031	-0.803897		Similar to 40S ribosomal protein S20 (S22) (Fragment)	29.2.1.2.1.20	protein.synthesis.ribosomal protein.eukaryotic.40S subunit.S20	K02969 RP-S20e; small subunit ribosomal protein S20e	Ribosome [PATH:osa03010]
	Os03g0251425	0	0.397	2.505	0.384	-0.225706		Similar to Histone-like transcription factor and archaeal histone family protein, expressed	35	unknown
	Os03g0254250	0	3.619	0	0	-0.811503		Non-protein coding transcript	35.2	not assigned.unknown
	Os03g0257900	0	1.556	0.282	0.293	-0.907032		Similar to Lectin-like receptor kinase 7;2	35.2	not assigned.unknown	K18171 CMC1; COX assembly mitochondrial protein 1
	Os03g0262150	2.665	2.868	2.985	0	-0.152153		Hypothetical gene	35	unknown
	Os03g0262200	7.044	2.333	0	4.249	0.704974		Similar to predicted protein	29.4	protein.postranslational modification	K13414 MEKK1; mitogen-activated protein kinase kinase kinase 1 [EC:2.7.11.25]
	Os03g0262500	0.797	2.615	3.799	1.432	-0.636401		Hypothetical conserved gene	35.2	not assigned.unknown
	Os03g0264075	0.078	1.159	5.5	2.777	-0.238063		Conserved hypothetical protein	35.2	not assigned.unknown
	Os03g0265100	22.725	6.281	7.275	17.549	0.891103	PLS2	Glycosyltransferase, Leaf senescenc	11.10.4	lipid metabolism.glycolipid synthesis.sulfolipid synthase	K06119 SQD2; sulfoquinovosyltransferase [EC:2.4.1.-]
	Os03g0265600	9.131	3.396	2.578	5.013	0.83579		Similar to Transformer-2-like protein	27.4	RNA.RNA binding
	Os03g0266300	26.91	35.818	7.905	8.964	-0.259668	Oshsp17.9A	Class I low-molecular-weight heat shock protein 17.9	20.2.1	stress.abiotic.heat	K13993 HSP20; HSP20 family protein
	Os03g0267100	0.115	0.346	2.349	0.733	-0.165217		Hypothetical protein	35	unknown
	Os03g0267200	2.13	4.858	0	0.224	-0.487519	OsHsp17.7	Low molecular mass heat shock protein Oshsp17.7	20.2.1	stress.abiotic.heat	K13993 HSP20; HSP20 family protein
	Os03g0269700	11.682	1.727	6.877	5.38	0.963263		Protein of unknown function DUF604 family protein	35.2	not assigned.unknown
	Os03g0271900	0	0.707	3.941	2.141	-0.21139		Peptidase aspartic, catalytic domain containing protein	27.3.99	RNA.regulation of transcription.unclassified
	Os03g0275350	3.422	1.069	0	1.511	0.715559		Non-protein coding transcript	35	unknown
	Os03g0277500	53.237	28.063	5.601	17.68	0.531051	OsGLYI3	Similar to Glyoxalase family protein, expressed	24.2	Biodegradation of Xenobiotics.lactoylglutathione lyase
	Os03g0277800	0	1.508	0.582	0.353	-0.965707		Similar to glycine-rich protein 2b	35	unknown
	Os03g0278900	0.098	0.837	2.385	0.2	-0.377493		ATPase, F0 complex, subunit B/B', bacterial and chloroplast family protein	1.1.4.9	PS.lightreaction.ATP synthase.subunit B_ (ATPX)	K02109 ATPF0B; F-type H+-transporting ATPase subunit b
	Os03g0279700	0	0.38	2.215	0.209	-0.239539		Similar to ZPT2-12	27.3.11	RNA.regulation of transcription.C2H2 zinc finger family
	Os03g0281500	0	1.785	0.452	0.493	-0.940414	OsCrRLK1L7	Catharanthus roseus receptor-like kinase1-like kinas	29.4.1.57	protein.postranslational modification.kinase.receptor like cytoplasmatic kinase VII
	Os03g0283650	8.839	8.594	15.008	0	-0.0935855		Hypothetical protein	35	unknown
	Os03g0285133	0	1.825	2.821	0.983	-0.68506		Hypothetical conserved gene	35	unknown
	Os03g0288000	8.564	2.25	1.862	6.913	0.831966	OsMT1b	Similar to Metallothionein	15.2	metal handling.binding, chelation and storage
	Os03g0297600	0.707	0.556	3.256	0.959	-0.0333345	OsPYL/RCAR4	Streptomyces cyclase/dehydrase family protein	20.2.99	stress.abiotic.unspecified	K14496 PYL; abscisic acid receptor PYR/PYL family
	Os03g0298900	0.043	1.136	3.025	0.817	-0.428953		Similar to Peptidase, M50 family	35	unknown
	Os03g0305400	2.02	14.179	3.673	2.598	-0.866643		UspA domain containing protein	17.5.3	hormone metabolism.ethylene.induced-regulated-responsive-activated
	Os03g0309300	0	0.52	3.412	0.522	-0.219914		Hypothetical protein	35.2	not assigned.unknown
	Os03g0309800	0.196	0.99	3.176	1.1	-0.326748		Similar to PPR2	33.99	development.unspecified
	Os03g0310600	0.274	0.779	2.912	1.494	-0.234477		Protein of unknown function DUF247, plant family protein	17.5.2	hormone metabolism.ethylene.signal transduction
	Os03g0310666	0.201	2.484	2.541	3.46	-0.637664		Hypothetical protein	35	unknown
	Os03g0311300	0.142	0.389	2.575	0.491	-0.172334		Similar to HAD-superfamily hydrolase, subfamily IA, variant 3 containing protein, expressed	33.99	development.unspecified
	Os03g0319300	1.265	6.567	5.035	1.46	-0.87627	OsCam1-1	Calmodulin, Ca<sup>2+</sup> sensor, Ca<sup>2+</sup> signalling, Thermotoleranc	30.3	signalling.calcium	K02183 CALM; calmodulin
	Os03g0320400	0.063	0.379	2.32	0.596	-0.203707	OsSET16	SET domain containing protein	27.3.69	RNA.regulation of transcription.SET-domain transcriptional regulator family
	Os03g0322900	42.978	31.974	7.798	16.558	0.309662	LEA17	Late embryogenesis abundant (LEA) protein, Abiotic stress toleranc	33.2	development.late embryogenesis abundant
	Os03g0323100	0	0.844	5.209	2.438	-0.203881		Conserved hypothetical protein	35	unknown
	Os03g0323600	1.092	9.461	2.969	0.712	-0.862127	OsDjC29	Similar to DnaJ domain containing protein, expressed	35.2	not assigned.unknown
	Os03g0323950	0.177	1.854	2.752	1.083	-0.688648		Non-protein coding transcript	35	unknown
	Os03g0325133	0	0.335	5.734	1.326	-0.126254		Conserved hypothetical protein	35	unknown
	Os03g0327700	0.524	3.676	10.386	6.11	-0.353807		Similar to H0716A07.9 protein	35	unknown
	Os03g0327800	0.508	1.729	3.715	0.725	-0.430517	NAC58	NAC Family transcriptional activator, Abiotic stress response, Positive regulator of leaf senescenc	33.99	development.unspecified
	Os03g0328600	0	3.367	4.355	0	-0.689741		Hypothetical protein	35	unknown
	Os03g0331900	0.902	2.406	5.879	1.601	-0.36364		Yos1-like domain containing protein	35.2	not assigned.unknown	K22939 IER3IP1; immediate early response 3-interacting protein 1
	Os03g0335401	0	0.497	4.352	1.159	-0.176474		Non-protein coding transcript	35	unknown
	Os03g0337850	2.152	19.172	2.524	5.632	-0.843485		Non-protein coding transcript	35	unknown
	Os03g0338800	0.497	1.359	4.644	0.142	-0.269149		Hypothetical conserved gene	35	unknown
	Os03g0342400	0.052	0.893	2.794	1.652	-0.337171		Similar to H0307D04.14 protein	35	unknown
	Os03g0344232	0	1.319	2.735	1.137	-0.54124		Conserved hypothetical protein	35	unknown
	Os03g0347900	0.138	0.948	4.214	1.741	-0.249818		Terpenoid synthase domain containing protein	16.1.5	secondary metabolism.isoprenoids.terpenoids
	Os03g0348800	0.165	0.783	4.142	2.384	-0.185306		Conserved hypothetical protein	11.9.2	lipid metabolism.lipid degradation.lipases
	Os03g0350300	0.586	3.353	1.048	0.266	-0.828774	BIP102	Similar to SAR DNA-binding protein-like protein	27.3.67	RNA.regulation of transcription.putative transcription regulator	K14565 NOP58; nucleolar protein 58	Ribosome biogenesis in eukaryotes [PATH:osa03008]
	Os03g0354500	0.99	4.706	25.875	8.877	-0.206898		Domain of unknown function DUF834 domain containing protein	35	unknown
	Os03g0359000	8.778	2.475	2.568	4.236	0.890789	OsPOP8	Ubiquitin interacting motif domain containing protein	35.2	not assigned.unknown
	Os03g0359350	0	1.329	4.117	0.368	-0.380385		Non-protein coding transcript	35	unknown
	Os03g0365200	0.031	0.563	2.784	0.911	-0.250843		Similar to Ulp1 protease family, C-terminal catalytic domain containing protein	35.2	not assigned.unknown
	Os03g0365250	0.126	0.856	3.213	1.488	-0.283721		Conserved hypothetical protein	35	unknown
	Os03g0366200	5.796	3.279	1.39	4.5	0.619668	OsCRK1	Similar to Calcium/calmodulin-dependent serine/threonine-protein kinase 1	29.4	protein.postranslational modification
	Os03g0367900	13.514	12.266	13.496	43.774	0.1219		Peptidase C15, pyroglutamyl peptidase I family protein	29.5	protein.degradation	K01304 pcp; pyroglutamyl-peptidase [EC:3.4.19.3]
	Os03g0371400	0	0.655	2.4	0.096	-0.332123		Cytochrome P450 family protein	35	unknown
	Os03g0372600	0	1.421	1.511	0.155	-0.792198		Heavy metal-associated domain, HMA domain containing protein	35.2	not assigned.unknown
	Os03g0372900	0.284	1.074	5.792	1.215	-0.210676	OsFbox146	Cyclin-like F-box domain containing protein	35.2	not assigned.unknown
	Os03g0372950	0.204	0.88	2.436	1.963	-0.291386		Hypothetical gene	35	unknown
	Os03g0376750	4.778	34.177	161.836	51.001	-0.246595		Non-protein coding transcript	35	unknown
	Os03g0377600	0.183	2.965	3.354	0.223	-0.740765		Zinc finger, RING/FYVE/PHD-type domain containing protein	35	unknown
	Os03g0378832	0	1.539	5.515	2.298	-0.331138		Hypothetical conserved gene	35.2	not assigned.unknown
	Os03g0379700	0	0.416	2.338	0	-0.245474		Hypothetical conserved gene	35.2	not assigned.unknown
	Os03g0385301	0.515	2.682	3.269	1.957	-0.789556		Conserved hypothetical protein	35.2	not assigned.unknown
	Os03g0388300	0.086	2.088	7.228	3.716	-0.321183		Conserved hypothetical protein	35.2	not assigned.unknown
	Os03g0388366	0	0.206	2.619	0.366	-0.15135		Ribosomal protein L25/L23 domain containing protein	35.2	not assigned.unknown
	Os03g0389175	0.103	0.778	2.995	2.903	-0.188527		Hypothetical gene	35	unknown
	Os03g0394001	0.138	0.883	3.128	1.161	-0.306477		Non-protein coding transcript	35	unknown
	Os03g0401300	2.673	7.016	6.461	0.285	-0.638236	SUS1	Sucrose synthase 2 (EC 2.4.1.13) (Sucrose-UDP glucosyltransferase 2)	2.2.1.5	major CHO metabolism.degradation.sucrose.Susy	K00695 SUS; sucrose synthase [EC:2.4.1.13]
	Os03g0402000	0.223	1.869	0.343	0.744	-0.866368		TRAPP I complex, Bet3 domain containing protein	34.99	transport.misc	K20302 TRAPPC3; trafficking protein particle complex subunit 3
	Os03g0402400	1.346	9.045	3.57	1.272	-0.884152		Similar to Ribosome-associated protein p40-like	29.2.1.2.1.31	protein.synthesis.ribosomal protein.eukaryotic.40S subunit.SA
	Os03g0404500	0	0.937	2.992	0	-0.365106		Hypothetical gene	35	unknown
	Os03g0404650	4.425	24.925	225.871	35.435	-0.164196		Non-protein coding transcript	35	unknown
	Os03g0421100	0.118	0.336	2.639	1.13	-0.137077		Hypothetical conserved gene	35.2	not assigned.unknown
	Os03g0421700	0.309	0.681	2.954	1.642	-0.177968		Similar to Fumarylacetoacetate hydrolase domain-containing protein 1	13.2.6.2	amino acid metabolism.degradation.aromatic aa.tyrosine	K01557 FAHD1; acylpyruvate hydrolase [EC:3.7.1.5]
	Os03g0422200	0.284	1.265	7.617	3.276	-0.182567		Hypothetical protein	35	unknown
	Os03g0422702	0	0.148	3.735	1.22	-0.100411		Similar to predicted protein	35	unknown	K16221 TCP21; transcription factor TCP21 (protein CCA1 HIKING EXPEDITION)
	Os03g0426350	0.371	2.814	4.887	3.439	-0.561013		Conserved hypothetical protein	35	unknown
	Os03g0426800	3.193	2.561	0.325	1.365	0.238079		Membrane-anchored ubiquitin-fold protein, HCG-1 domain containing protein	29.5.11	protein.degradation.ubiquitin
	Os03g0428700	0	0.424	2.586	0.142	-0.232943	OsEXPA31	Similar to Expansin-A31	10.7	cell wall.modification
	Os03g0431100	0.471	1.213	2.966	1.434	-0.353287		Conserved hypothetical protein	35.2	not assigned.unknown
	Os03g0432100	5.588	4.076	1.167	1.706	0.308558	osppdka	Similar to Pyruvate, phosphate dikinase 2	6.5	gluconeogenese/ glyoxylate cycle.pyruvate dikinase	K01006 ppdK; pyruvate, orthophosphate dikinase [EC:2.7.9.1]
	Os03g0432277	0.435	0.906	3.311	2.775	-0.153723		Hypothetical protein	35	unknown
	Os03g0435550	0	4.021	7.95	2.061	-0.56026		Similar to chlorophyll a-b binding protein M9, chloroplastic precursor	35	unknown
	Os03g0436500	0.147	0.445	2.799	1.432	-0.152662		Zinc finger, BED-type predicted domain containing protein	35.2	not assigned.unknown
	Os03g0438400	0.677	1.758	9.396	5.492	-0.155324		Hypothetical protein	35.2	not assigned.unknown
	Os03g0438900	0.106	0.45	3.224	0.59	-0.17996		Hypothetical protein	35.2	not assigned.unknown
	Os03g0439800	0.399	1.582	8.182	2.393	-0.214143		Protein of unknown function DUF1909 domain containing protein	35.2	not assigned.unknown
	Os03g0439900	0	0.59	3.654	1.39	-0.213186		Similar to OSIGBa0092G14.3 protein	35	unknown
	Os03g0441101	0.188	0.899	4.575	0	-0.231015		Similar to H0323C08.17 protein	35	unknown
	Os03g0446200	1.177	4.354	16.673	60.529	0.0251211		Hypothetical conserved gene	35	unknown
	Os03g0556500	0.019	2.317	1.401	3.892	-0.504462		Hypothetical protein	35	unknown
	Os03g0556600	14.314	5.533	3.861	5.434	0.76536		Serine/threonine protein kinase-related domain containing protein	30.2.24	signalling.receptor kinases.S-locus glycoprotein like
	Os03g0562400	0.126	0.927	4.289	1.773	-0.243096		Conserved hypothetical protein	35.2	not assigned.unknown
	Os03g0570775	0.292	0.621	2.828	1.357	-0.177244		Hypothetical gene	35	unknown
	Os03g0572083	0	0	17.855	0	-0.090167		Non-protein coding transcript	35	unknown
	Os03g0573001	0.086	0.739	2.239	1.576	-0.312652		Conserved hypothetical protein	35	unknown
	Os03g0575500	0.197	1.56	2.317	0.374	-0.636974		Conserved hypothetical protein	35.2	not assigned.unknown
	Os03g0575700	0.07	1.071	2.544	0.266	-0.452606		Conserved hypothetical protein	35.2	not assigned.unknown
	Os03g0576600	0.397	2.144	6.77	3.351	-0.320617	OsACBP3	Acyl-CoA-binding protein , Stress respons	35.2	not assigned.unknown
	Os03g0582000	0.331	2.216	1.383	0.829	-0.977613		Similar to Glutamate formiminotransferase	35.2	not assigned.unknown
	Os03g0585600	0	0.552	5.601	0.573	-0.171584	OsDof11	Conserved hypothetical protein	27.3.8	RNA.regulation of transcription.C2C2(Zn) DOF zinc finger family
	Os03g0586500	0.137	1.514	1.308	0.167	-0.833739		Similar to chloroplast post-illumination chlorophyll fluorescence increase protein	1.1.40	PS.lightreaction.cyclic electron flow-chlororespiration
	Os03g0587225	0	1.488	0	0	-0.811503		Non-protein coding transcript	35	unknown
	Os03g0589100	0	0.504	2.692	0.151	-0.254281		Conserved hypothetical protein	35.2	not assigned.unknown
	Os03g0592633	0	0.79	0	5.465	-0.0282269		Non-protein coding transcript	35	unknown
	Os03g0592766	0	0	0	5.982	0.090167		Non-protein coding transcript	35	unknown
	Os03g0592950	0.721	2.389	6.116	2.458	-0.369761		Conserved hypothetical protein	35	unknown
	Os03g0594500	0.27	0.677	2.736	1.424	-0.206934		Hypothetical gene	35	unknown
	Os03g0596400	1.122	11.976	47.04	48.905	-0.177521		Conserved hypothetical protein	27.3.67	RNA.regulation of transcription.putative transcription regulator
	Os03g0596800	0.191	2.429	3.745	0.615	-0.636173		Conserved hypothetical protein	35.2	not assigned.unknown
	Os03g0600400	0.362	3.068	3.835	0	-0.662006		Conserved hypothetical protein	29.6	protein.folding
	Os03g0602400	0	1.333	2.889	0	-0.488297		Non-protein coding transcript	35	unknown
	Os03g0605300	0.745	1.036	4.314	1.051	-0.156831	OsSub30	Similar to Subtilisin-like protease (Fragment)	29.5.1	protein.degradation.subtilases
	Os03g0606466	0.037	0.381	3.597	0.788	-0.163653		Conserved hypothetical protein	35	unknown
	Os03g0608000	0	0.655	2.4	0.866	-0.329723		Hypothetical protein	35.2	not assigned.unknown
	Os03g0612201	0.325	0.187	3.298	2.72	0.0186183		Hypothetical conserved gene	35	unknown
	Os03g0618366	0	2.636	0.654	2.049	-0.826697		Non-protein coding transcript	35	unknown
	Os03g0619400	0.363	2.376	1.046	0.554	-0.924327		Chaperone, tailless complex polypeptide 1 domain containing protein	29.6	protein.folding	K09494 CCT2; T-complex protein 1 subunit beta
	Os03g0619700	0.677	1.726	3.482	2.648	-0.383786		Conserved hypothetical protein	35.2	not assigned.unknown
	Os03g0622300	0	1.699	1.365	0.752	-0.959609		Conserved hypothetical protein	35.2	not assigned.unknown
	Os03g0624900	0	0.068	3.464	1.187	-0.0805399		Hypothetical conserved gene	35.2	not assigned.unknown
	Os03g0625933	0	0.082	4.249	0	-0.106495		Similar to IBR domain containing protein, expressed	35	unknown	K11968 ARIH1; ariadne-1 [EC:2.3.2.31]
	Os03g0626000	0.17	0.872	7.636	0	-0.171704		Similar to IBR domain containing protein, expressed	29.5.11.4.2	protein.degradation.ubiquitin.E3.RING
	Os03g0626750	0	0	2.294	0.193	-0.0846822		Hypothetical protein	35	unknown
	Os03g0627900	0.287	0.614	2.616	1.698	-0.163822		Similar to H0102C09.1 protein	27.2	RNA.transcription
	Os03g0629800	0	1.845	1.157	0.179	-0.916348		Conserved hypothetical protein	35.2	not assigned.unknown
	Os03g0638400	0.543	0.932	3.195	1.689	-0.19274		Similar to OSIGBa0153E02-OSIGBa0093I20.19 protein	35.2	not assigned.unknown
	Os03g0639233	0.28	9.238	32.772	7.022	-0.338872		Similar to NADH dehydrogenase subunit K	35	unknown
	Os03g0643522	0	3.858	10.699	3.835	-0.421008		Conserved hypothetical protein	35.2	not assigned.unknown
	Os03g0643611	0.217	4.233	2.758	3.939	-0.862326		Hypothetical protein	35	unknown
	Os03g0643900	0.521	1.315	5.313	2.561	-0.212603		Conserved hypothetical protein	35.2	not assigned.unknown
	Os03g0646400	0.052	1.646	0.326	0.394	-0.906757		Transmembrane protein 97, predicted domain containing protein	35.2	not assigned.unknown
	Os03g0647950	0.53	2.58	4.389	1.879	-0.588128		Non-protein coding transcript	35	unknown
	Os03g0651700	0	0.508	2.607	0.274	-0.261292		Conserved hypothetical protein	35.2	not assigned.unknown
	Os03g0654800	1.242	1.637	10.487	2.19	-0.121004		Conserved hypothetical protein	35.2	not assigned.unknown
	Os03g0655000	0.273	1.429	4.699	3.773	-0.249688		Hypothetical protein	35	unknown
	Os03g0655300	0	2.172	0.242	0.786	-0.88151		CS domain domain containing protein	35.2	not assigned.unknown
	Os03g0657400	0	0.17	3.301	1.184	-0.108336	OsWRKY60	Hypothetical conserved gene	27.3.32	RNA.regulation of transcription.WRKY domain transcription factor family
	Os03g0659233	1.195	10.142	41.615	13.059	-0.281236		Cytochrome b559 subunit alpha	26.30	misc. other Ferredoxins and Rieske domain
	Os03g0659266	8.804	45.722	142.95	28.399	-0.338019		Cytochrome b559 subunit beta	35	unknown
	Os03g0659350	1.08	1.779	7.825	2.944	-0.165462		Hypothetical gene	35	unknown
	Os03g0661600	0.055	2.255	1.262	0.169	-0.910529	OsPR5	Similar to Alpha-amylase/trypsin inhibitor (Antifungal protein)	20.1	stress.biotic
	Os03g0663750	331.718	295.166	60.5	157.175	0.15298		Hypothetical protein	35	unknown
	Os03g0663800	293.346	259.666	38.332	123.221	0.147003	OsEnS-51	Globulin 1 (Fragment)	33.1	development.storage proteins
	Os03g0667201	0	0	0	6.057	0.090167		Photosystem II reaction center protein L	35	unknown
	Os03g0667800	0	4.366	1.157	2.066	-0.935274	RPS21	Ribosomal protein S21e family protein	29.2.1.2.1.21	protein.synthesis.ribosomal protein.eukaryotic.40S subunit.S21	K02971 RP-S21e; small subunit ribosomal protein S21e	Ribosome [PATH:osa03010]
	Os03g0669450	0	3.298	4.909	0	-0.634258		Hypothetical protein	35	unknown
	Os03g0670800	0	2.237	5.35	2.548	-0.471305		Conserved hypothetical protein	35	unknown
	Os03g0673400	0.428	1.418	2.713	1.086	-0.494627		Conserved hypothetical protein	35.2	not assigned.unknown
	Os03g0675000	0	2.668	2.64	2.023	-0.88294		Conserved hypothetical protein	35.2	not assigned.unknown
	Os03g0676400	0	0.403	3.501	0.873	-0.178629	OsVQ13	VQ domain containing protein	35.2	not assigned.unknown
	Os03g0678800	0.612	3.65	5.114	2.164	-0.705541		Glycosyl transferase, family 8 protein	26.2	misc.UDP glucosyl and glucoronyl transferases	K20893 PARVUS; probable galacturonosyltransferase-like 1 [EC:2.4.1.-]
	Os03g0679100	6.565	12.831	29.783	12.357	-0.332371		Vacuolar protein sorting-associated protein 26 family protein	29.3.4.3	protein.targeting.secretory pathway.vacuole
	Os03g0679300	0.486	0.81	3.018	0.808	-0.197807		Similar to Ubiquitin-conjugating enzyme family protein, expressed	35.2	not assigned.unknown
	Os03g0689300	2.099	1.479	0.32	0.607	0.324736	OSA1	Plasma membrane H+ ATPase (EC 3.6.3.6) (H-ATPase)	34.1	transport.p- and v-ATPases	K01535 PMA1; H+-transporting ATPase [EC:7.1.2.1]
	Os03g0690700	0	0	3.325	0.649	-0.0761562		Conserved hypothetical protein	1.1.4.1	PS.lightreaction.ATP synthase.alpha subunit
	Os03g0692700	1.321	6.636	8.264	1.656	-0.699656		Similar to Pherophorin-S precursor	35.2	not assigned.unknown
	Os03g0693600	0.342	2.899	1.919	0.434	-0.894961	OsIAGLU	Similar to indole-3-acetate beta-glucosyltransferase	26.2	misc.UDP glucosyl and glucoronyl transferases	K13692 IAGLU; UDP-glucose:(indol-3-yl)acetate beta-D-glucosyltransferase [EC:2.4.1.121]
	Os03g0696150	0.392	1.623	2.286	0.596	-0.647182		Similar to predicted protein	35.2	not assigned.unknown
	Os03g0698400	5.999	1.416	0	1.815	0.752101		Non-protein coding transcript	35.2	not assigned.unknown
	Os03g0699000	205.282	73.796	20.255	83.481	0.719007	OLE18	Oleosin 18 kD	35.2	not assigned.unknown
	Os03g0699800	0	0	2.389	0.636	-0.069999	OsTHI36	Conserved hypothetical protein	35.2	not assigned.unknown
	Os03g0699950	0	0	3.57	2.55	-0.0253347	OsSTA110	Conserved hypothetical protein	35.2	not assigned.unknown
	Os03g0701300	0.433	0.301	2.751	0.395	-0.044301		Similar to predicted protein	35.2	not assigned.unknown
	Os03g0705433	0	0	3.325	0	-0.090167		Conserved hypothetical protein	35.2	not assigned.unknown
	Os03g0705550	0.396	0.113	2.394	1.207	0.0599823		Hypothetical gene	35	unknown
	Os03g0707900	10.99	3.015	5.436	3.185	0.841913		Similar to Toc64	29.3.3	protein.targeting.chloroplast
	Os03g0711650	0.219	0.78	2.269	0.868	-0.333446		Similar to AT hook motif family protein, expressed	35.2	not assigned.unknown
	Os03g0715900	0	0.539	3.276	0	-0.233538		Conserved hypothetical protein	35	unknown
	Os03g0717950	0.085	2.021	1.602	0.882	-0.962021		Hypothetical protein	35	unknown
	Os03g0718150	0	0	4.703	0	-0.090167		Hypothetical protein	35	unknown
	Os03g0718300	0.174	0.399	2.724	0	-0.167661		Hypothetical protein	35	unknown
	Os03g0722200	0.117	0.402	2.704	0.8	-0.17275		Hypothetical protein	35	unknown
	Os03g0723600	0.952	2.441	5.342	3.28	-0.3805		Conserved hypothetical protein	35.2	not assigned.unknown
	Os03g0723800	0.602	1.105	3.225	0.586	-0.25769		Hypothetical protein	35	unknown
	Os03g0725200	0.706	4.764	1.599	1.738	-0.927593		Hypothetical protein	35.2	not assigned.unknown
	Os03g0726200	30.987	15.035	9.371	16.392	0.73712	OsITPK3	Similar to Hydroxyproline-rich glycoprotein DZ-HRGP precursor	30.4.5	signalling.phosphinositides.inositol-1,3,4-trisphosphate 5/6-kinase	K00913 ITPK1; inositol-1,3,4-trisphosphate 5/6-kinase / inositol-tetrakisphosphate 1-kinase [EC:2.7.1.159 2.7.1.134]
	Os03g0730000	0.334	0.568	2.463	0.744	-0.177451		Lecithin:cholesterol acyltransferase family protein	11.8.10	lipid metabolism.'exotics' (steroids, squalene etc).phosphatidylcholinesterol O-acyltransferase
	Os03g0734100	8.421	9.551	0.375	3.096	-0.0771048		Conserved hypothetical protein	35.2	not assigned.unknown
	Os03g0734400	0.146	1.456	1.627	1.33	-0.808988		Ribosomal protein L7/L12 family protein	29.2.1.1.1.2.12	protein.synthesis.ribosomal protein.prokaryotic.chloroplast.50S subunit.L12	K02935 RP-L7; large subunit ribosomal protein L7/L12	Ribosome [PATH:osa03010]
	Os03g0737300	0.226	1.047	2.37	1.173	-0.438135		HAD-superfamily phosphatase, subfamily IIIC domain containing protein	35.2	not assigned.unknown	K17619 MDP1; magnesium-dependent phosphatase 1 [EC:3.1.3.48 3.1.3.-]
	Os03g0737700	2.425	2.297	0	1.895	0.122029		Hypothetical conserved gene	35	unknown
	Os03g0738350	0	3.301	0	4.994	-0.44707		Non-protein coding transcript	35	unknown
	Os03g0745000	0.042	1.993	0.611	0.537	-0.949561	HSfA2a	Similar to Heat stress transcription factor A-2a	35.2	not assigned.unknown	K09419 HSFF; heat shock transcription factor, other eukaryote
	Os03g0747500	5.465	2.908	0.99	1.77	0.549072	OsLEA32	Seed maturation protein domain containing protein	35.2	not assigned.unknown
	Os03g0748550	0	1.635	0	0	-0.811503		Hypothetical protein	35	unknown
	Os03g0749300	1.664	4.756	11.303	2.718	-0.379708	OsBGLU1	Similar to Exoglucanase precursor	10.6.1	cell wall.degradation.cellulases and beta -1,4-glucanases	K05349 bglX; beta-glucosidase [EC:3.2.1.21]
	Os03g0750900	0.797	1.05	3.684	0.89	-0.164501		Conserved hypothetical protein	35.2	not assigned.unknown
	Os03g0751000	0.127	3.242	0.537	0.582	-0.883624		Protein of unknown function DUF423 family protein	35.2	not assigned.unknown
	Os03g0752000	0.083	0.421	3.003	1.113	-0.170456		Conserved hypothetical protein	35	unknown
	Os03g0754200	0.233	0.736	3.48	1.229	-0.213304		Similar to Triosephosphate isomerase	35.2	not assigned.unknown
	Os03g0756300	0.402	3.398	0.839	0.245	-0.843495		X8 domain containing protein	26.4	misc.beta 1,3 glucan hydrolases
	Os03g0757750	0	1.273	4.862	0.634	-0.32495		Conserved hypothetical protein	35	unknown
	Os03g0758000	0.444	2.581	1.448	0.976	-0.976078	OsWRKY3	Similar to WRKY23 transcription factor (Fragment)	35	unknown
	Os03g0758350	0.488	0.814	2.716	0	-0.214228		Hypothetical gene	35	unknown
	Os03g0759125	0.478	0.4	2.793	2.625	0.0183388		Similar to Pollen preferential protein	35	unknown
	Os03g0759250	0	1.405	0	0.869	-0.767248		Conserved hypothetical protein	35	unknown
	Os03g0760800	0.344	2.993	3.606	0.374	-0.711237	GASR1	A member of the GAST (gibberellin (GA)-Stimulated Transcript) family, Control of seedling growth and alpha-amylase expression, Cell proliferation in meristems and panicles developmen	17.6.3	hormone metabolism.gibberelin.induced-regulated-responsive-activated
	Os03g0760900	0.325	1.912	2.726	0.85	-0.677646		Hypothetical conserved gene	35.2	not assigned.unknown
	Os03g0762500	3.31	14.438	5.344	4.323	-0.890187		Conserved hypothetical protein	35.2	not assigned.unknown
	Os03g0764600	0.676	9.618	3.572	2.245	-0.943167		Homeodomain-like containing protein	27.3.20	RNA.regulation of transcription.G2-like transcription factor family, GARP
	Os03g0766350	0.325	2.896	10.626	8.075	-0.24606	Prol-02	Bifunctional inhibitor/plant lipid transfer protein/seed storage domain containing protein	35.2	not assigned.unknown
	Os03g0767900	0.195	0.285	2.86	1.392	-0.0825924		Uncharacterised protein family UPF0497, trans-membrane plant domain containing protein	35.2	not assigned.unknown
	Os03g0781501	13.341	19.872	9.039	1.993	-0.395215		Non-protein coding transcript	35	unknown
	Os03g0787350	0	0	2.925	0.553	-0.0766631		Hypothetical protein	35	unknown
	Os03g0789600	0.3	1.087	3.006	2.006	-0.311912		Conserved hypothetical protein	35.2	not assigned.unknown
	Os03g0792850	2.506	0.526	2.039	1.13	0.856325		Conserved hypothetical protein	35	unknown
	Os03g0793100	0.521	2.611	4.762	2.306	-0.551299		Glycosyl transferase, family 43 protein	35.2	not assigned.unknown
	Os03g0793700	228.709	115.083	18.027	92.777	0.567255	OsEnS-57	RmlC-like jelly roll fold domain containing protein	33.1	development.storage proteins
	Os03g0793900	0.925	1.638	2.747	4.229	-0.154503	OsLTPG8	Conserved hypothetical protein	35.2	not assigned.unknown
	Os03g0793950	2.539	9.719	8.559	0	-0.704318		Similar to Non-specific lipid-transfer protein	35	unknown
	Os03g0797300	0.208	1.072	3.603	2.297	-0.276845		Similar to benzoxazinless1	13.1.6.5.5	amino acid metabolism.synthesis.aromatic aa.tryptophan.tryptophan synthase	K13222 BX1; indole-3-glycerol-phosphate lyase [EC:4.1.2.8]
	Os03g0798000	0.055	0.361	2.278	1.265	-0.169704		Similar to Aldehyde oxidase-2	35.2	not assigned.unknown
	Os03g0798233	0	0	2.856	0	-0.090167		Non-protein coding transcript	35	unknown
	Os03g0798266	1.187	2.12	6.703	0.169	-0.233374		Non-protein coding transcript	35	unknown
	Os03g0799400	0	1.018	2.457	1.098	-0.470366		Hypothetical conserved gene	35.2	not assigned.unknown
	Os03g0808150	3.04	0	1.001	1.608	0.991488		Hypothetical gene	10.6.3	cell wall.degradation.pectate lyases and polygalacturonases
	Os03g0810700	0.121	2.288	0.636	0.459	-0.919162		Similar to Mitochondrial Rho GTPase	30.5	signalling.G-proteins
	Os03g0810750	0.552	9.312	8.135	3.361	-0.919415		Non-protein coding transcript	35	unknown
	Os03g0811600	0.459	2.396	3.052	0.607	-0.692331	OsCYP22	Similar to Peptidyl prolyl isomerase H	31.3.1	cell.cycle.peptidylprolyl isomerase	K09567 PPIH; peptidyl-prolyl isomerase H (cyclophilin H) [EC:5.2.1.8]
	Os03g0815332	0	0.357	6.222	0.844	-0.132129		Conserved hypothetical protein	35	unknown
	Os03g0818700	0	0.996	3.404	3.266	-0.243012		Similar to MYB transcription factor	35	unknown
	Os03g0820300	0.652	6.674	9.271	3.096	-0.714372	ZFP182	TFIIIA-type zinc finger protein, Transcription activator, Abiotic stress toleranc	35.2	not assigned.unknown
	Os03g0820400	3.303	22.981	32.447	7.852	-0.674544	ZFP	Similar to ZPT2-13	35.2	not assigned.unknown
	Os03g0823350	0	1.987	0	0	-0.811503		Conserved hypothetical protein	35	unknown
	Os03g0823400	0	4.874	0.773	0.792	-0.895594		Similar to Bowman-Birk type trypsin inhibitor (WTI)	35.2	not assigned.unknown
	Os03g0826800	1.045	13.173	0.747	0.348	-0.791957		Conserved hypothetical protein	35.2	not assigned.unknown
	Os03g0826900	0.496	4.599	0.293	0.432	-0.790638	OsEnS-58	Conserved hypothetical protein	35.2	not assigned.unknown
	Os03g0829000	0.554	2.386	3.361	1.426	-0.685583		Fumarylacetoacetase, C-terminal-related domain containing protein	13.2.6.2	amino acid metabolism.degradation.aromatic aa.tyrosine	K01557 FAHD1; acylpyruvate hydrolase [EC:3.7.1.5]
	Os03g0830300	0	0.462	4.835	1.16	-0.160556	OsFWL8	Similar to PGPS/D12	35.2	not assigned.unknown
	Os03g0832300	0.454	3.809	2.645	1.613	-0.982425		Similar to huntingtin interacting protein K	35.2	not assigned.unknown
	Os03g0834150	0	2.345	9.972	0.079	-0.296756		Non-protein coding transcript	35	unknown
	Os03g0838800	0.562	0.43	2.856	1.286	-0.015462		Zinc finger, C2H2 domain containing protein	27.3.11	RNA.regulation of transcription.C2H2 zinc finger family
	Os03g0839400	0.219	0.412	2.199	0.467	-0.169506		Conserved hypothetical protein	35.2	not assigned.unknown
	Os03g0842501	0.276	1.68	5.259	1.678	-0.343384		Hypothetical conserved gene	35	unknown
	Os03g0842900	18.099	10.826	3.097	9.996	0.531726	OsEnS-59	Similar to Steroleosin-B	26.22	misc.short chain dehydrogenase/reductase (SDR)	K22418 HSD1; 11beta/17beta-hydroxysteroid dehydrogenase [EC:1.1.1.146 1.1.1.-]
	Os03g0851000	1.194	7.355	0.774	1.945	-0.798678	Osj3g2BTF3	Similar to Transcription factor homolog BTF3-like protein	27.3.50	RNA.regulation of transcription.General Transcription
	Os03g0851200	0.828	2.055	3.843	0.688	-0.437944	OsGRX11	Similar to CAXIP1 protein	34.21	transport.calcium	K07390 grxD; monothiol glutaredoxin
	Os03g0854400	0.076	1.721	1.508	1.392	-0.903261		Ribonuclease III domain containing protein	35.2	not assigned.unknown
	Os03g0857301	0	1.801	0	1.537	-0.682199		Hypothetical protein	35	unknown
	Os03g0857500	0	0.583	2.399	0.274	-0.306835		Protein of unknown function DUF303, acetylesterase putative domain containing protein	35.2	not assigned.unknown
	Os03g0858700	0.117	2.031	7.953	4.133	-0.282597		Protein of unknown function DUF1499 family protein	35.2	not assigned.unknown
	Os03g0858800	0.351	0.656	2.556	0.113	-0.210008		Multi antimicrobial extrusion protein MatE family protein	34.99	transport.misc	K03327 TC.MATE; multidrug resistance protein, MATE family
	Os04g0101100	0	3.661	0	3.97	-0.592105		Similar to H0102C09.3 protein	35	unknown
	Os04g0107900	0.891	9.251	2.843	0.171	-0.850113	Hsp90	Similar to Heat shock protein 82	20.2.1	stress.abiotic.heat	K04079 HSP90A; molecular chaperone HtpG	Protein processing in endoplasmic reticulum [PATH:osa04141]
	Os04g0108101	0.338	7.052	2.865	0.342	-0.896009		Hypothetical protein	35	unknown
	Os04g0112766	0.258	2.304	13.155	8.206	-0.180029		Hypothetical protein	35	unknown
	Os04g0115700	0.284	1.005	3.19	1.525	-0.297507		Hypothetical protein	35.2	not assigned.unknown
	Os04g0118400	4.32	7.789	4.091	0.575	-0.531479		Similar to Elongation factor EF-2 (Fragment)	29.2.4	protein.synthesis.elongation	K03234 EEF2; elongation factor 2
	Os04g0119500	19.32	7.955	5.358	11.426	0.804866		Non-protein coding transcript	30.9	signalling.lipids
	Os04g0120000	0	0	0.469	3.36	0.0806029		Hypothetical protein	35	unknown
	Os04g0122750	0.016	0.433	2.501	1.33	-0.201753		Non-protein coding transcript	35	unknown
	Os04g0124233	0.204	0.833	5.47	1.323	-0.185319		Similar to 3-N-debenzoyl-2-deoxytaxol N-benzoyltransferase	35	unknown
	Os04g0126500	0	0.026	3.232	0.234	-0.0924467		Hypothetical protein	35	unknown
	Os04g0126800	0	0	2.457	0	-0.090167		Conserved hypothetical protein	35	unknown
	Os04g0127001	0.094	0.448	2.379	1.072	-0.201477		Conserved hypothetical protein	35	unknown
	Os04g0130433	0	0.619	2.477	0.993	-0.302131		UDP-glucuronosyl/UDP-glucosyltransferase domain containing protein	35.2	not assigned.unknown
	Os04g0131500	0.399	0.911	4.743	2.104	-0.168509		Hypothetical protein	35.2	not assigned.unknown
	Os04g0134800	0	0.824	3.162	0	-0.31899	AM1	Similar to Class III peroxidase 53	26.12	misc.peroxidases
	Os04g0136802	0.62	9.63	21.972	31.712	-0.235512		Hypothetical gene	35	unknown
	Os04g0138432	0.416	3.678	21.529	9.576	-0.200384		Conserved hypothetical protein	35	unknown
	Os04g0139201	0.321	3.121	12.604	5.502	-0.277036		Hypothetical gene	35	unknown
	Os04g0144266	0.544	1.451	3.438	2.485	-0.327556		Non-protein coding transcript	35	unknown
	Os04g0146800	1.936	0.345	0	0	0.697959		Similar to SDP1 (SUGAR-DEPENDENT1); triacylglycerol lipase	35	unknown
	Os04g0147600	0.673	1.26	2.449	3.999	-0.114601		Hypothetical conserved gene	35.2	not assigned.unknown
	Os04g0149400	0	2.323	1.408	0.336	-0.936782		Conserved hypothetical protein	35.2	not assigned.unknown
	Os04g0150300	4.299	0.99	3.214	2.512	0.945391		Conserved hypothetical protein	35.2	not assigned.unknown
	Os04g0154599	0.14	0.415	3.436	1.606	-0.129432		Hypothetical protein	35	unknown
	Os04g0163425	0.257	2.131	5.737	2.495	-0.398191		NAF domain domain containing protein	29.4	protein.postranslational modification
	Os04g0165100	0	0.236	2.5	1.236	-0.13415		Hypothetical protein	35	unknown
	Os04g0166450	0	1.461	2.356	0.805	-0.66355		Non-protein coding transcript	35	unknown
	Os04g0172100	0.463	3.928	17.069	4.716	-0.270521		Conserved hypothetical protein	35	unknown
	Os04g0173300	2.293	8.776	17.446	4.18	-0.477986		Hypothetical gene	35.2	not assigned.unknown
	Os04g0173800	1.674	17.64	1.177	3.547	-0.814699		Lectin precursor (Agglutinin)	20.1	stress.biotic
	Os04g0175000	0.059	0.531	2.92	1.617	-0.196723		Hypothetical protein	35	unknown
	Os04g0180300	0.202	0.829	3.46	1.17	-0.251706		Similar to OSIGBa0105N24.3 protein	35.2	not assigned.unknown
	Os04g0183201	1.417	1.624	4.304	5.349	-0.0188381		Hypothetical protein	35	unknown
	Os04g0190000	0.205	1.769	9.863	4.518	-0.20639		Similar to OSIGBa0111E13.1 protein	35	unknown
	Os04g0200000	0.368	0.919	2.86	1.684	-0.256242		Hypothetical protein	35	unknown
	Os04g0218600	0.19	0.527	2.782	0.594	-0.198508		Conserved hypothetical protein	35	unknown
	Os04g0225400	0.413	4.219	20.58	9.467	-0.23335		Hypothetical protein	35	unknown
	Os04g0231266	0.598	0.658	4.123	1.362	-0.0895553		Conserved hypothetical protein	35	unknown
	Os04g0243550	0	0.428	0	4.912	0.0199686		Hypothetical protein	35	unknown
	Os04g0244201	0.311	1.02	3.129	2.818	-0.220299		Hypothetical protein	35.2	not assigned.unknown
	Os04g0252850	1.232	9.005	0.725	0.086	-0.759901		Hypothetical gene	35	unknown
	Os04g0253000	1.576	8.813	0.537	0.602	-0.736604	H1	Similar to Histone H1	28.1.3	DNA.synthesis/chromatin structure.histone	K11275 H1_5; histone H1/5
	Os04g0254300	0.808	2.032	3.891	2.225	-0.451073		Conserved hypothetical protein	35	unknown
	Os04g0255525	0.283	2.45	9.666	3.785	-0.285033		Hypothetical gene	35	unknown
	Os04g0267950	0.275	0.535	1.743	3.663	-0.0122585		Conserved hypothetical protein	35	unknown
	Os04g0269600	6.163	2.426	1.481	2.318	0.74456	OsDAO2	Similar to Primary amine oxidase	26.7	misc.oxidases - copper, flavone etc.
	Os04g0270100	2.721	12.489	7.244	3.584	-0.929311		Similar to GTP-binding protein	29.2.4	protein.synthesis.elongation	K03267 ERF3; peptide chain release factor subunit 3	mRNA surveillance pathway [PATH:osa03015]
	Os04g0270550	0.532	9.309	5.365	3.412	-0.990681		Hypothetical gene	35	unknown
	Os04g0278100	0.487	1.775	6.832	6.585	-0.163505		Hypothetical protein	27.2	RNA.transcription
	Os04g0280500	0	0.847	3.002	0.404	-0.344397		Similar to Non-S-locus F-box-like protein 2011 (Fragment)	31.1	cell.organisation
	Os04g0280700	0.22	0.487	2.194	0.981	-0.186424		Conserved hypothetical protein	35	unknown
	Os04g0281300	0	0	23.034	4.86	-0.0748306		Non-protein coding transcript	35	unknown
	Os04g0281900	12.485	12.65	3.575	6.901	0.0186736		Uncharacterised protein family UPF0497, trans-membrane plant subgroup domain containing protein	35.2	not assigned.unknown
	Os04g0283001	0	0.776	2.78	0.662	-0.341921		Non-protein coding transcript	35	unknown
	Os04g0293600	0	1.593	2.107	0.233	-0.711625		Hypothetical protein	35.2	not assigned.unknown
	Os04g0296301	0	0.394	5.18	1.008	-0.145432		Conserved hypothetical protein	35	unknown
	Os04g0298200	3.145	0.621	1.276	1.71	0.97585	OsMTP7	Similar to metal tolerance protein	34.12	transport.metal	K14696 SLC30A9; solute carrier family 30 (zinc transporter), member 9
	Os04g0304000	0	0.796	2.657	0.048	-0.354612		Similar to OSIGBa0092O07.4 protein	35.2	not assigned.unknown	K18463 CCDC53; WASH complex subunit CCDC53
	Os04g0309100	1.577	6.985	24.573	12.305	-0.279279		Similar to NADH dehydrogenase subunit 2	35.2	not assigned.unknown
	Os04g0309500	0.494	2.118	3.098	1.529	-0.669397		Conserved hypothetical protein	35	unknown
	Os04g0311000	3.154	3.53	0	3.645	0.00678505		Non-protein coding transcript	35	unknown
	Os04g0315350	0	1.538	10.478	1.122	-0.216108		Similar to cytokinin-O-glucosyltransferase 2	35	unknown
	Os04g0326366	2.294	7.061	41.736	130.731	0.0349208		Conserved hypothetical protein	35	unknown
	Os04g0345100	1.374	3.233	5.665	2.663	-0.494867		Hypothetical gene	35	unknown
	Os04g0346800	0.035	0.169	2.421	0	-0.138721		Similar to OSIGBa0111I14.3 protein	35.2	not assigned.unknown	K16904 DCTPP1; dCTP diphosphatase [EC:3.6.1.12]
	Os04g0351800	0	0	15.746	1.205	-0.0852131		Conserved hypothetical protein	35.2	not assigned.unknown
	Os04g0351933	0	0	4.92	0	-0.090167		Conserved hypothetical protein	35	unknown
	Os04g0352700	0	0.254	2.482	6.985	0.030899		Similar to Metal-nicotianamine transporter YSL2	35	unknown
	Os04g0354200	0.06	0.324	2.446	1.302	-0.146539		Similar to OSIGBa0092G14.5 protein	30.11	signalling.light	K13356 FAR; alcohol-forming fatty acyl-CoA reductase [EC:1.2.1.84]
	Os04g0357000	0	0.397	2.551	0.684	-0.216911		Conserved hypothetical protein	35.2	not assigned.unknown
	Os04g0357500	0	0	3.126	0.373	-0.0821355	OsRALF-12	Conserved hypothetical protein	35.2	not assigned.unknown
	Os04g0362375	0	0.598	3.152	0.653	-0.253949		Hypothetical gene	35	unknown
	Os04g0367000	0.071	0.772	3.778	1.192	-0.247948		Hypothetical conserved gene	35.2	not assigned.unknown
	Os04g0372201	0.052	1.104	4.922	2.945	-0.240865		Conserved hypothetical protein	35	unknown
	Os04g0374601	0	1.613	1.126	0.102	-0.889284		Transferase domain containing protein	16.2	secondary metabolism.phenylpropanoids
	Os04g0379500	3.397	0.163	0.375	0.035	0.805951		Conserved hypothetical protein	35.2	not assigned.unknown
	Os04g0379916	0.031	3.036	0	0.885	-0.827296		Hypothetical protein	35	unknown
	Os04g0380000	0.118	1.133	3.278	0.752	-0.38355		Similar to OSIGBa0092E09.6 protein	35.2	not assigned.unknown
	Os04g0382300	0.246	2.227	1.023	0.336	-0.912905	OsCBSCBS3	Similar to SNF1-related protein kinase regulatory gamma subunit 1 (AKIN gamma1) (AKING1)	10.5	cell wall.cell wall proteins
	Os04g0385350	0	0.296	1.296	6.808	0.0402845		Hypothetical protein	35	unknown
	Os04g0386900	0	0.159	4.664	1.555	-0.0946585		Transcriptional factor B3 family protein	35.2	not assigned.unknown
	Os04g0388900	0.272	2.111	1.146	0.31	-0.904079		Similar to U6 snRNA-associated Sm-like protein LSm6 (Sm protein F)	27.1	RNA.processing	K12625 LSM6; U6 snRNA-associated Sm-like protein LSm6	RNA degradation [PATH:osa03018]
	Os04g0390800	23.373	12.523	5.336	11.075	0.618749		NAD(P)-binding domain containing protein	26.22	misc.short chain dehydrogenase/reductase (SDR)
	Os04g0393500	0	0.552	2.236	0	-0.306836	GRX13	CC-type glutaredoxin, Floral organ development and pathogen respons	21.4	redox.glutaredoxins	K03676 grxC; glutaredoxin 3
	Os04g0396550	0	0	2.911	0.315	-0.0829556		Hypothetical conserved gene	35	unknown
	Os04g0397400	4.6	4.158	0.287	2.669	0.147411		Conserved hypothetical protein	35.2	not assigned.unknown
	Os04g0397601	0	2.968	0	1.013	-0.828058		Non-protein coding transcript	35	unknown
	Os04g0397700	1.85	1.442	0.206	1.48	0.311266		Similar to DNA binding	28.1.3	DNA.synthesis/chromatin structure.histone	K11511 APITD1; centromere protein S
	Os04g0397800	0.312	1.58	6.135	3.298	-0.254961		Conserved hypothetical protein	35	unknown
	Os04g0398400	0.112	1.254	2.556	1.8	-0.483709		Hypothetical protein	35	unknown
	Os04g0403300	2.69	3.067	0	2.16	-0.0405472		Similar to Alpha-amylase	2.2.2.1	major CHO metabolism.degradation.starch.starch cleavage	K01176 AMY; alpha-amylase [EC:3.2.1.1]
	Os04g0403500	0.375	1.493	2.734	0.778	-0.523496		NAD(P)-binding domain containing protein	35.2	not assigned.unknown
	Os04g0403600	0	0.442	8.147	0.506	-0.133562		Conserved hypothetical protein	35.2	not assigned.unknown
	Os04g0404000	0	2.11	2.811	0.337	-0.711078		Hypothetical gene	35.2	not assigned.unknown
	Os04g0404100	0	0.486	0.148	5.022	0.00933824		Hypothetical protein	35	unknown
	Os04g0407300	0.262	1.204	3.683	1.576	-0.330353		Conserved hypothetical protein	35.2	not assigned.unknown
	Os04g0410250	0.212	5.637	3.594	3.208	-0.991632		Conserved hypothetical protein	35	unknown
	Os04g0412100	10.856	5.259	3.061	5.516	0.719387		Similar to H0717B12.8 protein	35.2	not assigned.unknown
	Os04g0414250	3.142	18.001	45.042	176.941	-0.00104076		Hypothetical protein	35	unknown
	Os04g0418600	0	0	2.84	0.813	-0.068174		Conserved hypothetical protein	35.2	not assigned.unknown
	Os04g0418800	0.731	4.631	0.876	1.343	-0.847454		Similar to Hydroxyproline-rich glycoprotein	35.2	not assigned.unknown
	Os04g0421800	11.72	2.123	3.836	4.277	0.919478		EF-Hand type domain containing protein	29.5.11	protein.degradation.ubiquitin	K22647 MINDY3_4; ubiquitin carboxyl-terminal hydrolase MINDY-3/4 [EC:3.4.19.12]
	Os04g0422200	0	0.388	6.613	0.95	-0.132796	OsENODL13	Similar to H0525E10.13 protein	26.19	misc.plastocyanin-like
	Os04g0429087	0	5.989	6.1	0	-0.775068		Non-protein coding transcript	35	unknown
	Os04g0434400	7.705	10.47	0.734	3.624	-0.230077	OsEnS-66	Similar to H0823A09.7 protein	35.2	not assigned.unknown
	Os04g0434900	0	0.83	2.3	1.269	-0.40019		Similar to OSIGBa0102D10.5 protein	1.1.1.2	PS.lightreaction.photosystem II.PSII polypeptide subunits
	Os04g0435000	0	1.546	9.282	0.634	-0.235213		Conserved hypothetical protein	35.2	not assigned.unknown
	Os04g0437900	0.321	1.411	5.87	2.673	-0.244179		Non-protein coding transcript	35.2	not assigned.unknown
	Os04g0438600	0	0.403	2.574	0.38	-0.224076		Glycolipid transfer protein, GLTP domain containing protein	11.6	lipid metabolism.lipid transfer proteins etc
	Os04g0438900	0.821	1.698	4.2	0.9	-0.319257		Conserved hypothetical protein	35.2	not assigned.unknown
	Os04g0443200	0.259	1.023	2.284	0.552	-0.434293		Protein of unknown function DUF538 family protein	35.2	not assigned.unknown
	Os04g0447300	0	0.463	2.7	1.08	-0.221291		Conserved hypothetical protein	35.2	not assigned.unknown
	Os04g0448250	4.288	1.379	0.828	1.211	0.752671		Non-protein coding transcript	35	unknown
	Os04g0449500	1.84	0.807	0.209	0.919	0.669459		Similar to H0818E04.12 protein	35.2	not assigned.unknown
	Os04g0449950	0	1.414	0	0.061	-0.818699		Non-protein coding transcript	35	unknown
	Os04g0450250	0	0.171	4.151	1.759	-0.0920946		Hypothetical protein	35	unknown
	Os04g0458000	0.959	1.108	5.409	1.58	-0.110292		Conserved hypothetical protein	35	unknown
	Os04g0458250	0	0.536	2.298	0	-0.294742		Hypothetical protein	35	unknown
	Os04g0460050	0	1.94	5.009	0.716	-0.443363		Hypothetical conserved gene	35.2	not assigned.unknown
	Os04g0460350	0.167	0.382	2.454	0.169	-0.171103		Similar to predicted protein	35	unknown
	Os04g0461750	0.255	0.96	3.526	0.584	-0.280765		Conserved hypothetical protein	35.2	not assigned.unknown
	Os04g0463900	0	0.752	9.883	3.208	-0.13482		Conserved hypothetical protein	35.2	not assigned.unknown
	Os04g0465300	0.101	2.207	1.376	0.077	-0.878056	GASR2	A member of the GAST (gibberellin (GA)-Stimulated Transcript) family, Cell division, Differentiation of panicle	17.6.3	hormone metabolism.gibberelin.induced-regulated-responsive-activated
	Os04g0473150	3.484	3.82	21.773	7.701	-0.0896088		Similar to photosystem II protein D1	35	unknown
	Os04g0477500	5.429	1.077	1.498	2.983	0.932147	OsSTA124	Glycosyl transferase, family 17 protein	26.3	misc.gluco-, galacto- and mannosidases	K00737 MGAT3; beta-1,4-mannosyl-glycoprotein beta-1,4-N-acetylglucosaminyltransferase [EC:2.4.1.144]
	Os04g0478800	0.217	0.752	4.749	0.772	-0.188738		Conserved hypothetical protein	35.2	not assigned.unknown
	Os04g0479550	0.361	1.929	2.293	4.383	-0.327378		Hypothetical protein	35	unknown
	Os04g0486600	3.689	16.839	9.442	1.947	-0.844419	GAPDH	Similar to Glyceraldehyde-3-phosphate dehydrogenase, cytosolic 3 (EC 1.2.1.12)	4.1.8	glycolysis.cytosolic branch.glyceraldehyde 3-phosphate dehydrogenase (GAP-DH)	K00134 GAPDH; glyceraldehyde 3-phosphate dehydrogenase (phosphorylating) [EC:1.2.1.12]
	Os04g0490800	0.919	1.481	3.572	3.704	-0.155609	Os4NPP1	Haloacid dehalogenase-like hydrolase domain containing protein	3.99	minor CHO metabolism.misc	K19269 PGP; phosphoglycolate phosphatase [EC:3.1.3.18 3.1.3.48]
	Os04g0496000	0.122	0.766	2.807	0.683	-0.303378		Glucose/ribitol dehydrogenase family protein	35.2	not assigned.unknown	K00079 CBR1; carbonyl reductase 1 [EC:1.1.1.184 1.1.1.189 1.1.1.197]
	Os04g0498200	0.375	1.239	2.898	0.095	-0.377957	OsCOX6b2	Similar to OSIGBa0092E01.14 protein	35	unknown	K02267 COX6B; cytochrome c oxidase subunit 6b
	Os04g0498400	0	1.034	5.829	1.408	-0.240125		Conserved hypothetical protein	35	unknown
	Os04g0500200	0.082	2.349	1.738	1.124	-0.979974		Conserved hypothetical protein	35.2	not assigned.unknown	K14775 UTP30; ribosome biogenesis protein UTP30
	Os04g0507016	0	0.193	1.654	3.592	0.00545463		Conserved hypothetical protein	35	unknown
	Os04g0508400	0.61	3.838	3.735	1.51	-0.87203		No apical meristem (NAM) protein domain containing protein	35.2	not assigned.unknown
	Os04g0508800	8.612	2.413	2.713	3.853	0.892075	OsRFP	Similar to Retroelement pol polyprotein-like	29.5.11.4.2	protein.degradation.ubiquitin.E3.RING
	Os04g0510700	3.316	0.718	3.015	1.385	0.780436		Similar to OSIGBa0157K09-H0214G12.12 protein	35.2	not assigned.unknown
	Os04g0510900	45.274	33.711	8.443	23.011	0.341061	OsEnS-68	Similar to Embryo-specific protein 1 (ATS1)	33.99	development.unspecified	K17991 PXG; peroxygenase [EC:1.11.2.3]
	Os04g0513900	5.782	1.11	0.882	0.851	0.782782	Os4bglu18	Glycoside hydrolase, family 1 protein	26.3	misc.gluco-, galacto- and mannosidases	K05350 bglB; beta-glucosidase [EC:3.2.1.21]
	Os04g0514150	0.604	1.345	6.036	3.39	-0.17264		Hypothetical gene	35	unknown
	Os04g0519950	4.823	18.698	141.278	14.808	-0.175639		Non-protein coding transcript	35	unknown
	Os04g0521800	0.742	2.867	2.7	3.326	-0.730136		Peptidase M20 family protein	17.2.1	hormone metabolism.auxin.synthesis-degradation	K14664 ILR1; IAA-amino acid hydrolase [EC:3.5.1.-]
	Os04g0521900	0.043	0.147	2.245	0.131	-0.128512		Similar to Vegetative cell wall protein gp1	35	unknown
	Os04g0526600	195.492	77.693	37.915	76.811	0.726072	RASI	Similar to Alpha-amylase/subtilisin inhibitor (RASI)	20.1.7.6.1	stress.biotic.PR-proteins.proteinase inhibitors.trypsin inhibitor
	Os04g0526800	0.422	5.113	2.742	0.343	-0.888375		GRAM domain containing protein	17.1.3	hormone metabolism.abscisic acid.induced-regulated-responsive-activated
	Os04g0527000	1.31	6.655	1.39	0.355	-0.775352		GRAM domain containing protein	17.1.3	hormone metabolism.abscisic acid.induced-regulated-responsive-activated
	Os04g0527500	0	2.122	0.173	0	-0.839113		Similar to OSIGBa0115K01-H0319F09.11 protein	34.9	transport.metabolite transporters at the mitochondrial membrane
	Os04g0530900	0.21	2.297	0.593	0.561	-0.904928		Glycosyl transferase, family 8 protein	26.2	misc.UDP glucosyl and glucoronyl transferases
	Os04g0531100	19.932	44.581	67.99	23.512	-0.541476	OsERG3	Small C2-domain protein consisting of a single C2 domain, Phloem protein, Signaling pathway involving Ca<sup>2+</sup> ions, Defense respons	35.2	not assigned.unknown
	Os04g0531200	0	1.813	5.138	1.129	-0.414833		Hypothetical conserved gene	35.2	not assigned.unknown
	Os04g0533602	1.204	0	5.095	0	0.107196		Hypothetical genes	35	unknown
	Os04g0533900	0.24	1.065	5.022	2.269	-0.219688		Heavy metal transport/detoxification protein domain containing protein	34.12	transport.metal
	Os04g0534500	15.8	7.482	4.844	14.499	0.715485		Similar to OSIGBa0159I10.11 protein	35.2	not assigned.unknown
	Os04g0534801	0.51	1.795	5.138	2.175	-0.334744		Conserved hypothetical protein	35	unknown
	Os04g0546400	1.265	3.986	5.758	1.847	-0.621432		Similar to ubiquitin carboxyl-terminal hydrolase isozyme L3	29.5	protein.degradation	K05609 UCHL3; ubiquitin carboxyl-terminal hydrolase L3 [EC:3.4.19.12]
	Os04g0546500	207.07	49.777	16.364	71.117	0.791554	OLE16	Similar to Oleosin	11.4	lipid metabolism.TAG synthesis
	Os04g0548100	0.052	0.684	3.088	0.668	-0.272253		Similar to OSIGBa0106P14.3 protein	20.1.7	stress.biotic.PR-proteins
	Os04g0548400	5.07	2.176	0.644	3.627	0.688188	OsRLCK156	Protein kinase, core domain containing protein	30.2.3	signalling.receptor kinases.leucine rich repeat III
	Os04g0551600	0.222	1.768	2.571	2.116	-0.635528		Zinc finger, FYVE/PHD-type domain containing protein	35.2	not assigned.unknown
	Os04g0552550	10.575	0	0	0	0.811503		Non-protein coding transcript	35	unknown
	Os04g0557400	0	0	5.418	0	-0.090167		Non-protein coding transcript	35	unknown
	Os04g0559200	16.579	4.929	6.263	10.743	0.93729		Protein of unknown function DUF3741 domain containing protein	35.2	not assigned.unknown
	Os04g0561600	27.421	15.584	6.55	20.467	0.619105		Protein of unknown function DUF1014 family protein	35.2	not assigned.unknown
	Os04g0561850	0	0	3.687	0	-0.090167		Non-protein coding transcript	35	unknown
	Os04g0568700	0.447	2.332	3.542	0.42	-0.592852	HSFB2A	Similar to Heat stress transcription factor Spl7 (Heat shock transcription factor) (Heat shock factor RHSF10)	27.3.23	RNA.regulation of transcription.HSF,Heat-shock transcription factor family	K09419 HSFF; heat shock transcription factor, other eukaryote
	Os04g0568850	0.589	0.468	3.078	0.128	-0.0618907		Similar to OSIGBa0139P06.4 protein	35	unknown
	Os04g0572100	0.046	0.679	3.441	0.719	-0.251097		Hypothetical gene	35	unknown
	Os04g0572400	1.056	2.133	1.22	5.31	-0.127722	OsDREB1E	Similar to CRT/DRE binding factor 1	27.3.3	RNA.regulation of transcription.AP2/EREBP, APETALA2/Ethylene-responsive element binding protein family
	Os04g0573300	0	0.657	2.515	0.289	-0.324084	OsSub45	Similar to OSIGBa0147H17.8 protein	29.5.1	protein.degradation.subtilases
	Os04g0573700	0	2.995	2.231	10.208	-0.193591		Non-protein coding transcript	35	unknown
	Os04g0576400	0	0	2.405	0.091	-0.0878061		Conserved hypothetical protein	35	unknown
	Os04g0576600	0.256	0.292	0.714	4.032	0.0742627		Similar to Zeamatin	35	unknown
	Os04g0580001	0.33	2.309	13.283	6.115	-0.19717		Hypothetical gene	35.2	not assigned.unknown
	Os04g0581700	0	3.774	1.428	0.876	-0.964237		Similar to predicted protein	35	unknown
	Os04g0581800	0.26	2.465	0.822	0.198	-0.872958		Heavy metal transport/detoxification protein domain containing protein	15.2	metal handling.binding, chelation and storage
	Os04g0583200	1.585	8.018	1.143	0.929	-0.768181		Conserved hypothetical protein	35.2	not assigned.unknown
	Os04g0586400	0.074	0.959	2.444	0.375	-0.429404		Hypothetical gene	35.2	not assigned.unknown
	Os04g0587100	0	0.543	2.547	0.401	-0.27823		Pectinesterase inhibitor domain containing protein	26.18	misc.invertase/pectin methylesterase inhibitor family protein
	Os04g0589500	10.186	7.307	1.477	5.428	0.368806		Conserved hypothetical protein	35.2	not assigned.unknown
	Os04g0589800	62.218	51.709	13.322	28.827	0.22471	OsLEA1	Late embryogenesis abundant (LEA) group 1 family protein	33.2	development.late embryogenesis abundant
	Os04g0590451	0	2.521	1.198	3.462	-0.607865		Non-protein coding transcript	35	unknown
	Os04g0591232	0.947	7.02	32.385	26.715	-0.179575		Domain of unknown function DUF1263 domain containing protein	35	unknown
	Os04g0592300	0.589	0.976	3.754	0.343	-0.196635		Hypothetical protein	35	unknown
	Os04g0594050	0	0	5.99	0	-0.090167		Similar to predicted protein	35	unknown
	Os04g0599300	5.859	1.556	3.352	4.257	0.99485	EAT1	Basic helix-loop-helix transcription factor, Regulator of tapetal programmed cell death, Male reproductive developmen	27.3.6	RNA.regulation of transcription.bHLH,Basic Helix-Loop-Helix family
	Os04g0602250	0	5.967	0	0	-0.811503		Non-protein coding transcript	35	unknown
	Os04g0604900	0.025	0.712	3.002	0.716	-0.293688	OsXTH16	Similar to Xyloglucan endotransglycosylase (Fragment)	10.7	cell wall.modification	K08235 E2.4.1.207; xyloglucan:xyloglucosyl transferase [EC:2.4.1.207]
	Os04g0610600	17.008	12.304	3.794	8.009	0.369867	OsLEA18	Similar to Cor14b protein precursor	35.2	not assigned.unknown
	Os04g0611266	1.963	2.43	0	1.397	-0.120093		Hypothetical gene	35	unknown
	Os04g0613500	0	37.95	17.485	4.717	-0.941482		Similar to 40S ribosomal protein S11	35	unknown	K02949 RP-S11e; small subunit ribosomal protein S11e	Ribosome [PATH:osa03010]
	Os04g0614600	2.278	0.806	0.365	0.689	0.720082	OSL2	Similar to Viroid RNA-binding protein (Fragment)	13.1.1.1.2	amino acid metabolism.synthesis.central amino acid metabolism.GABA.GABA transaminase	K16871 POP2; 4-aminobutyrate---pyruvate transaminase [EC:2.6.1.96]
	Os04g0615200	1.7	12.873	14.816	4.731	-0.790483		Hypothetical protein	35.2	not assigned.unknown
	Os04g0616282	0	0.882	5.467	0.17	-0.230686	OsRLCK159	Similar to H0525G02.9 protein	30.2.8.2	signalling.receptor kinases.leucine rich repeat VIII-2
	Os04g0617200	0.057	1.562	3.105	2.42	-0.48816		Conserved hypothetical protein	35	unknown
	Os04g0618400	3.042	16.152	13.981	5.419	-0.892485		Similar to H0313F03.13 protein	35.2	not assigned.unknown
	Os04g0619400	8.481	2.293	3.525	5.241	0.963967	OsRLCK160	Protein kinase, core domain containing protein	29.4.1.57	protein.postranslational modification.kinase.receptor like cytoplasmatic kinase VII
	Os04g0619450	2.142	2.231	0	0.635	-0.00674		Non-protein coding transcript	35	unknown
	Os04g0625950	0.128	0.345	4.036	1.053	-0.123126		Non-protein coding transcript	35	unknown
	Os04g0627132	0	0.685	3.034	0	-0.288098		Hypothetical protein	35	unknown
	Os04g0629500	4.124	2.972	3.334	0.487	0.215927	OsTrx15	Similar to Thioredoxin h	21.1	redox.thioredoxin	K03671 trxA; thioredoxin 1
	Os04g0629600	0.443	1.236	5.905	3.736	-0.16888		Conserved hypothetical protein	35.2	not assigned.unknown
	Os04g0630500	0.167	0.418	2.965	0.782	-0.156476		Similar to H0323C08.15 protein	27.3.99	RNA.regulation of transcription.unclassified
	Os04g0630700	0.098	1.632	0.716	0.371	-0.954776		Similar to H0323C08.17 protein	35	unknown
	Os04g0633400	0.091	0	3.482	0.695	-0.0541241	OsRALF-20	Conserved hypothetical protein	35.2	not assigned.unknown
	Os04g0633500	0	0	6.412	0	-0.090167		Conserved hypothetical protein	35	unknown
	Os04g0635100	0.537	2.284	2.79	0	-0.621046		Similar to H0315F07.12 protein	35.2	not assigned.unknown
	Os04g0635500	1.039	12.098	6	3.48	-0.968722		Similar to Wound induced protein (Fragment)	35.2	not assigned.unknown
	Os04g0635650	0	1.462	0	0	-0.811503		Non-protein coding transcript	35	unknown
	Os04g0641101	1.88	1.113	0	2.374	0.404461		Non-protein coding transcript	35	unknown
	Os04g0643350	0	0	0	4.797	0.090167		Non-protein coding transcript	35	unknown
	Os04g0644250	0	0	21.251	0	-0.090167		Non-protein coding transcript	35	unknown
	Os04g0644300	0.739	4.208	0.598	1.472	-0.814326		Similar to H0413E07.5 protein	35	unknown
	Os04g0644900	8.639	3.942	1.605	2.63	0.62816	OsNTMC2T2.1	C2 domain containing protein	30.3	signalling.calcium
	Os04g0645001	0	0.514	3.063	4.814	-0.0575479		Hypothetical genes	35	unknown
	Os04g0645100	149.971	47.593	41.431	94.932	0.872768	FLO2	Tetratricopeptide repeat (TPR) domain containing protein, Grain size and starch qualit	35.2	not assigned.unknown	K03255 TIF31; protein TIF31
	Os04g0645600	21.037	12.542	5.832	23.282	0.527389		Protein of unknown function DUF6, transmembrane domain containing protein	35.2	not assigned.unknown	K15289 SLC35F5; solute carrier family 35, member F5
	Os04g0645700	0.408	1.113	3.202	2.125	-0.274742		Similar to H0811D08.5 protein	35	unknown
	Os04g0647300	4.253	1.992	0.925	2.059	0.693129		Similar to H0811D08.10 protein	29.5.11.5	protein.degradation.ubiquitin.ubiquitin protease
	Os04g0648800	22.132	7.158	6.479	20.941	0.790023	OsHIP1	C3HC4 RING domain-containing E3 ubiquitin ligase, Modulation of heading date by physically interacting with Hd	29.5.11.4.2	protein.degradation.ubiquitin.E3.RING
	Os04g0648950	0.309	0.584	4.099	1.991	-0.119212		Non-protein coding transcript	35	unknown
	Os04g0649051	1.934	8.591	31.512	16.246	-0.266495		Similar to H0211B05.9 protein	35.2	not assigned.unknown
	Os04g0650000	0.538	1.766	2.909	0.137	-0.496152	ocp*	Similar to Oryzain alpha chain precursor (EC 3.4.22.-)	29.5.3	protein.degradation.cysteine protease	K25900 RD21; cysteine proteinase RD21 [EC:3.4.22.-]
	Os04g0650333	1.884	1.358	2.446	0	0.0985269		Hypothetical conserved gene	35	unknown
	Os04g0653400	6.301	4.247	1.471	1.698	0.368225	OsCPR1	Similar to NADPH-cytochrome P450 reductase (Fragment)	16.2	secondary metabolism.phenylpropanoids	K00327 POR; NADPH-ferrihemoprotein reductase [EC:1.6.2.4]
	Os04g0663100	18.644	9.908	4.488	15.351	0.648405		Similar to OSIGBa0099L20.2 protein	30.3	signalling.calcium
	Os04g0665000	0.355	1.779	2.698	1.188	-0.654506		CHCH domain containing protein	35.2	not assigned.unknown
	Os04g0667600	0.658	6.535	3.121	0.401	-0.880265		Heavy metal transport/detoxification protein domain containing protein	35.2	not assigned.unknown
	Os04g0668300	0	0.202	2.787	0	-0.1523		Non-protein coding transcript	35.2	not assigned.unknown
	Os04g0669800	0.104	1.652	1.352	0.739	-0.955109	OsMTK	Methylthioribose kinase (EC 2.7.1.100)	13.99	amino acid metabolism.misc	K00899 mtnK; 5-methylthioribose kinase [EC:2.7.1.100]
	Os04g0670500	0.102	0.46	2.248	0.364	-0.234559	OsCP1	Cysteine protease 1 precursor (EC 3.4.22.-	29.5.3	protein.degradation.cysteine protease
	Os04g0674025	0.95	4.214	2.007	6.237	-0.48129		Similar to H0403D02.10 protein	35	unknown
	Os04g0677550	0.126	0.772	2.251	1.465	-0.325766		Non-protein coding transcript	35	unknown
	Os04g0679150	11.487	0	0	0	0.811503	OsRLCK172	Non-protein coding transcript	35	unknown
	Os04g0679967	0.132	0.422	3.093	0.504	-0.169917		Hypothetical gene	35	unknown
	Os04g0680300	0	0.749	2.408	0.21	-0.369462	OsSTA137	Conserved hypothetical protein	35.2	not assigned.unknown
	Os04g0682100	2.014	0.674	0.103	0	0.582002		C2 calcium/lipid-binding region, CaLB domain containing protein	35.2	not assigned.unknown
	Os04g0684800	3.718	0.313	1.698	0.31	0.818885	OsUEV1D	Similar to CROC-1-like protein (Fragment)	29.5.11.3	protein.degradation.ubiquitin.E2	K10704 UBE2V; ubiquitin-conjugating enzyme E2 variant
	Os04g0685100	0.796	4.25	1.696	0.404	-0.844201		Ribosomal biogenesis regulatory protein family protein	29.2.6	protein.synthesis.ribosomal RNA	K14852 RRS1; regulator of ribosome biosynthesis
	Os04g0686300	0.587	1.351	3.303	1.986	-0.321235		Protein of unknown function DUF167 family protein	35.2	not assigned.unknown	K09131 K09131; uncharacterized protein
	Os04g0687150	0	0.758	2.285	0.089	-0.384661		Hypothetical protein	35	unknown
	Os04g0690900	0.126	1.402	4.046	0.765	-0.386664		Similar to H0323C08.15 protein	35	unknown
	Os04g0691466	0.043	1.788	3.363	0.836	-0.575619		Hypothetical gene	35	unknown
	Os04g0692100	0.082	1.068	2.352	0.53	-0.490804		Similar to Tubulin folding cofactor B	31.1	cell.organisation	K17262 TBCB; tubulin-specific chaperone B
	Os04g0693400	0.141	1.407	2.186	0.268	-0.61618		Hypothetical protein	35	unknown
	Os05g0100008	0.162	0.07	2.403	1.234	-0.0140613		Hypothetical conserved gene	35.2	not assigned.unknown
	Os05g0100300	0	0.682	2.431	0	-0.336581		Non-protein coding transcript	35	unknown
	Os05g0101800	0	1.42	1.004	3.228	-0.352822		Non-protein coding transcript	35	unknown
	Os05g0102400	2.313	0.446	1.866	0.569	0.749448		Similar to exonuclease	28.99	DNA.unspecified
	Os05g0104700	2.729	1.759	10.295	4.52	0.0348627	PGIP4	Leucine-rich repeat (LRR) protein, Inhibitor of fungal polygalacturonase, Defence respons	10.6.3	cell wall.degradation.pectate lyases and polygalacturonases
	Os05g0104750	0	3.153	0.579	0	-0.867425		Conserved hypothetical protein	35	unknown
	Os05g0105050	0	0.275	2.69	0.325	-0.174121		Hypothetical conserved gene	13.1.3.4	amino acid metabolism.synthesis.aspartate family.methionine
	Os05g0108100	28.13	7.711	8.023	20.464	0.885511		Protein of unknown function DUF707 family protein	35.2	not assigned.unknown
	Os05g0108400	0.083	0.445	2.687	1.009	-0.193143		Protein of unknown function DUF868, plant family protein	35.2	not assigned.unknown
	Os05g0111100	3.894	3.138	0.685	1.284	0.220491		Zinc finger, Tim10/DDP-type family protein	35.2	not assigned.unknown	K17777 TIM9; mitochondrial import inner membrane translocase subunit TIM9
	Os05g0111300	3.399	17.332	2.162	1.412	-0.753422	OsMT2b	Similar to B22EL8 protein	35.2	not assigned.unknown
	Os05g0112050	1.761	8.399	6.736	0	-0.752017		Non-protein coding transcript	35	unknown
	Os05g0113100	0.204	2.924	11.481	3.475	-0.301644		Conserved hypothetical protein	35.2	not assigned.unknown
	Os05g0114800	0	2.702	1.782	0.128	-0.891508		Hypothetical gene	35	unknown
	Os05g0117000	0.043	0.51	2.914	0.899	-0.221711		Similar to CLE family OsCLE501 protein	35.2	not assigned.unknown
	Os05g0119700	4.708	1.028	3.048	5.511	0.808984		Conserved hypothetical protein	35.2	not assigned.unknown
	Os05g0121500	0.777	5.208	6.048	1.447	-0.758452		Similar to structural constituent of ribosome	29.2.1.1.1.2.10	protein.synthesis.ribosomal protein.prokaryotic.chloroplast.50S subunit.L10	K02864 RP-L10; large subunit ribosomal protein L10	Ribosome [PATH:osa03010]
	Os05g0121725	0	7.689	0	12.269	-0.423743		Non-protein coding transcript	35	unknown
	Os05g0121750	0	2.237	0	0	-0.811503		Hypothetical conserved gene	35	unknown
	Os05g0122750	0	0	6.855	0.699	-0.0834097		Similar to ribosomal protein S7	35	unknown
	Os05g0126501	0	0	4.618	0	-0.090167		Hypothetical protein	35	unknown
	Os05g0126600	0	1.449	0	2.115	-0.462884		Hypothetical protein	35	unknown
	Os05g0128000	0.541	1.326	4.174	1.258	-0.280199		Homeodomain-like containing protein	27.3.30	RNA.regulation of transcription.Trihelix, Triple-Helix transcription factor family
	Os05g0128600	0	1.247	4.165	3.4	-0.281615		Similar to predicted protein	35	unknown
	Os05g0130600	0.063	0.764	3.333	1.444	-0.26287		Conserved hypothetical protein	35.2	not assigned.unknown
	Os05g0140800	76.638	44.219	7.673	22.585	0.461843		Similar to Dormancy related protein (Fragment)	26.22	misc.short chain dehydrogenase/reductase (SDR)
	Os05g0142900	0.128	0.221	2.571	0	-0.124846		Conserved hypothetical protein	35.2	not assigned.unknown
	Os05g0143000	0	0.079	4.226	0.138	-0.104137		Conserved hypothetical protein	35.2	not assigned.unknown
	Os05g0143500	19.431	6.263	4.165	6.866	0.788497	OsMPK14	Similar to Mitogen-activated protein kinase 14	30.6	signalling.MAP kinases	K04371 ERK; mitogen-activated protein kinase 1/3 [EC:2.7.11.24]
	Os05g0145100	1.406	14.039	4.109	2.877	-0.90451		Conserved hypothetical protein	35.2	not assigned.unknown
	Os05g0147150	0.171	0.805	5.273	1.693	-0.183711		Hypothetical conserved gene	35	unknown	K17583 NOM1; nucleolar MIF4G domain-containing protein 1
	Os05g0149500	0	0.229	3.107	0.502	-0.145447		Similar to lipopolysaccharide-modifying protein	35.2	not assigned.unknown
	Os05g0151200	7.243	12.712	1.156	3.016	-0.416192		TspO/MBR-related protein family protein	35.2	not assigned.unknown
	Os05g0154800	0.662	2.246	3.189	0.372	-0.577524		Similar to U1snRNP-specific protein, U1A	31.1	cell.organisation	K11091 SNRPA; U1 small nuclear ribonucleoprotein A
	Os05g0156900	0.734	6.295	2.139	0.779	-0.884208	Chalk5	Vacuolar H+-translocating pyrophosphatase, Regulation of grain chalkines	34.3	transport.amino acids	K23025 AVP; H+-translocating diphosphatase [EC:7.1.3.1]
	Os05g0159500	0.306	0.662	2.263	0.582	-0.248462		Similar to Alpha-L-fucosidase 2	35	unknown
	Os05g0159501	0	1.032	7.266	1.282	-0.208996		Conserved hypothetical protein	35	unknown
	Os05g0162500	16.354	5.568	4.271	6.791	0.816017	OsCrRLK1L10	Protein kinase-like domain containing protein	30.2.16	signalling.receptor kinases.Catharanthus roseus-like RLK1
	Os05g0163200	0	2.873	0	2.797	-0.635048		Non-protein coding transcript	35	unknown
	Os05g0165450	0	0.065	2.478	0.175	-0.108395		Similar to predicted protein	27.3.37	RNA.regulation of transcription.AS2,Lateral Organ Boundaries Gene Family
	Os05g0167300	0.251	1.85	9.199	4.623	-0.21815		Hypothetical conserved gene	35.2	not assigned.unknown
	Os05g0171900	13.564	9.454	2.082	6.005	0.376835	OsGLYI6	Glyoxalase/bleomycin resistance protein/dioxygenase domain containing protein	24.2	Biodegradation of Xenobiotics.lactoylglutathione lyase
	Os05g0172000	0.196	0.563	3.257	1.685	-0.159765	OsFbox249	Conserved hypothetical protein	35.2	not assigned.unknown
	Os05g0176000	0	1.445	0.434	0.12	-0.915072	OsMed36_2	Similar to fibrillarin-2	27.1	RNA.processing	K14563 NOP1; rRNA 2'-O-methyltransferase fibrillarin [EC:2.1.1.-]	Ribosome biogenesis in eukaryotes [PATH:osa03008]
	Os05g0177100	0.039	0.215	2.428	0.329	-0.147832		F-box domain, cyclin-like domain containing protein	35.2	not assigned.unknown
	Os05g0181300	0	0.594	2.578	0.232	-0.294634		Conserved hypothetical protein	35.2	not assigned.unknown
	Os05g0183566	0	0.122	2.437	0.655	-0.11536		Similar to barley mlo defense gene homolog6	35	unknown
	Os05g0184016	0	0	0.69	4.293	0.0789529		Hypothetical protein	35	unknown
	Os05g0189425	0.119	1.381	12.414	6.081	-0.143204		Conserved hypothetical protein	35	unknown
	Os05g0191800	0	1.546	0.921	0.22	-0.937535		Non-protein coding transcript	35	unknown
	Os05g0192200	0.539	0.901	0	3.562	0.00864779		Hypothetical protein	35	unknown
	Os05g0194550	0.602	1.815	4.153	2.202	-0.393644		Conserved hypothetical protein	35.2	not assigned.unknown
	Os05g0194900	0.147	2.593	0.852	1.879	-0.873632	OsPPi-PFK	Similar to Pyrophosphate-fructose-6-phosphate 1-phosphotransferase-like protein (Pyrophosphate-dependent phosphofructo-1-kinase-like protein)	4.2.4	glycolysis.plastid branch.phosphofructokinase (PFK)	K00850 pfkA; 6-phosphofructokinase 1 [EC:2.7.1.11]	RNA degradation [PATH:osa03018]
	Os05g0197200	0	0.334	2.693	0.834	-0.182511	OsGLP5-1	Hypothetical conserved gene	35.2	not assigned.unknown
	Os05g0197500	0	2.904	27.327	0.997	-0.18099		Non-protein coding transcript	35	unknown
	Os05g0198100	0.06	0.684	5.178	1.622	-0.180836		Protein of unknown function DUF247, plant domain containing protein	17.5.2	hormone metabolism.ethylene.signal transduction
	Os05g0200160	0	0	2.369	0.785	-0.0639459		Hypothetical gene	35	unknown
	Os05g0201333	1.878	3.115	7.861	8.1	-0.153113		Hypothetical protein	35	unknown
	Os05g0204900	0.272	1.936	0.766	1.892	-0.751876	OsPP74	Similar to Type 5 protein serine/threonine phosphatase 62 kDa isoform	29.4	protein.postranslational modification	K04460 PPP5C; serine/threonine-protein phosphatase 5 [EC:3.1.3.16]
	Os05g0206000	0	0.292	3.564	1.028	-0.143641	OsCEP14	Conserved hypothetical protein	35.2	not assigned.unknown
	Os05g0207400	0	0.251	2.226	0.112	-0.186431		Zinc finger, RING/FYVE/PHD-type domain containing protein	35.2	not assigned.unknown
	Os05g0210525	0.277	1.078	4.572	5.272	-0.11791		Hypothetical conserved gene	35	unknown
	Os05g0214100	0.326	2.129	1.734	0.993	-0.956609		Similar to Kluyveromyces lactis strain NRRL Y-1140 chromosome F of strain NRRL Y- 1140 of Kluyveromyces lactis	35.2	not assigned.unknown
	Os05g0215500	0.157	1.063	3.61	0.869	-0.325718		Hypothetical protein	35.2	not assigned.unknown
	Os05g0217800	0	0.292	2.304	0.292	-0.196676	OsBURP02	BURP domain containing protein	20.2.3	stress.abiotic.drought/salt
	Os05g0217900	0	0.475	3.144	1.066	-0.206713		Hypothetical conserved gene	35	unknown
	Os05g0223200	0.127	0.254	2.832	0.323	-0.126533		Similar to Glycine-rich RNA-binding protein GRP2A	27.4	RNA.RNA binding
	Os05g0225500	0	0.677	3.198	1.44	-0.256854		Hypothetical protein	35.2	not assigned.unknown
	Os05g0227700	0.997	5.019	2.356	1.542	-0.935671	eIF-3l	Similar to Eukaryotic translation initiation factor 3 subunit 6-interacting protein	35.2	not assigned.unknown	K15029 EIF3L; translation initiation factor 3 subunit L
	Os05g0228900	0.405	0.546	2.736	1.902	-0.084731		Hypothetical protein	35.2	not assigned.unknown
	Os05g0229475	0.803	3.226	3.397	3.652	-0.734625		Similar to OSIGBa0112G01.4 protein	35.2	not assigned.unknown
	Os05g0229950	0	0	21.503	4.907	-0.0733575		Non-protein coding transcript	35	unknown
	Os05g0230501	0	5.348	7.004	7.743	-0.611227		Hypothetical conserved gene	35	unknown
	Os05g0238000	0.138	0.578	3.013	1.462	-0.195767		Similar to Cytochrome P450 family protein	35.2	not assigned.unknown
	Os05g0241300	0	0.885	2.472	0.779	-0.420003		Conserved hypothetical protein	35.2	not assigned.unknown
	Os05g0242400	0	0	2.866	2.052	-0.0251687	PsaN	Conserved hypothetical protein	1.1.2.2	PS.lightreaction.photosystem I.PSI polypeptide subunits
	Os05g0246200	0	2.635	7.145	9.009	-0.239162		Similar to UDP-glycosyltransferase UGT710F3	35	unknown
	Os05g0247100	0.332	2.557	1.271	1.444	-0.980843	DIP3	Similar to Glycosyl hydrolases family 18	20.1	stress.biotic	K01183 E3.2.1.14; chitinase [EC:3.2.1.14]
	Os05g0247400	0.203	0.464	3.426	1.821	-0.120492		Conserved hypothetical protein	35.2	not assigned.unknown
	Os05g0253100	0.013	0.76	3.672	1.067	-0.264142		Conserved hypothetical protein	35.2	not assigned.unknown
	Os05g0267100	0.229	1.197	3.264	1.87	-0.357323		Similar to Transporter-like protein	34.99	transport.misc
	Os05g0267850	0.591	3.062	11.954	26.929	-0.0274993		Similar to Agmatine coumaroyltransferase-1	35	unknown
	Os05g0272200	0.132	1.523	1.858	0.268	-0.728527		Similar to F20D23.27 protein	35.2	not assigned.unknown
	Os05g0272632	0	0	13.552	0	-0.090167		Non-protein coding transcript	35	unknown
	Os05g0278150	0	5.663	18.489	0	-0.359122		Non-protein coding transcript	35	unknown
	Os05g0278950	0	0	2.296	0.653	-0.0683448		Similar to ATP-dependent Clp protease proteolytic subunit	35	unknown
	Os05g0279750	0.199	2.201	6.681	3.29	-0.355747		Hypothetical gene	35	unknown
	Os05g0283000	0.155	1.713	8.35	4.215	-0.228892		Conserved hypothetical protein	35.2	not assigned.unknown
	Os05g0293600	1.023	8.595	45.695	29.864	-0.186148		Hypothetical protein	35	unknown
	Os05g0296750	0.285	0.196	2.279	0.868	-0.0285874		Hypothetical gene	35	unknown
	Os05g0297001	0.194	0.781	3.963	2.521	-0.17703		Similar to predicted protein	35	unknown
	Os05g0298050	0.24	1.769	5.53	3.216	-0.322038		UDP-glucuronosyl/UDP-glucosyltransferase domain containing protein	35.2	not assigned.unknown
	Os05g0302600	13.875	9.352	3.882	15.636	0.45034		TRAM, LAG1 and CLN8 homology domain containing protein	27.3.49	RNA.regulation of transcription.GeBP like
	Os05g0302700	0.684	4.241	1.128	0.406	-0.831019		Similar to ATP/ADP carrier protein	34.9	transport.metabolite transporters at the mitochondrial membrane	K05863 SLC25A4S; solute carrier family 25 (mitochondrial adenine nucleotide translocator), member 4/5/6/31
	Os05g0302750	0	0	4.602	0	-0.090167		Hypothetical gene	35	unknown
	Os05g0302833	4.427	0	1.551	4.538	0.864956		Non-protein coding transcript	35	unknown
	Os05g0310500	3.513	3.111	0.514	1.793	0.162202	OsCatB	Similar to Cathepsin B-like cysteine protease	29.5.3	protein.degradation.cysteine protease	K01363 CTSB; cathepsin B [EC:3.4.22.1]
	Os05g0311225	0.913	1.606	21.932	53.707	0.0464682		Non-protein coding transcript	35	unknown
	Os05g0311500	7.524	1.123	1.345	2.744	0.892418		Protein of unknown function DUF567 family protein	35.2	not assigned.unknown
	Os05g0311600	0.087	0.706	3.057	1.466	-0.251738		Similar to Transposase	35.2	not assigned.unknown
	Os05g0312201	0.394	2.279	6.63	3.639	-0.342716		Hypothetical gene	35	unknown
	Os05g0317550	0	0	8.782	18.158	0.0487667		Non-protein coding transcript	35	unknown
	Os05g0322900	0.067	0.769	3.665	0.741	-0.259948	WRKY45	WRKY transcription factor, Benzothiadiazole (BTH)-inducible blast resistanc	27.3.32	RNA.regulation of transcription.WRKY domain transcription factor family
	Os05g0324650	0	0.219	2.272	0.772	-0.152856		Non-protein coding transcript	35.2	not assigned.unknown
	Os05g0324700	0	0.943	2.966	0.398	-0.378297		Conserved hypothetical protein	35.2	not assigned.unknown
	Os05g0326625	0.095	0.205	2.5	0.363	-0.123145		Hypothetical conserved gene	35	unknown
	Os05g0328333	1.501	4.819	2.063	9.48	-0.277709	Prol-03	Similar to Prolamin	35.2	not assigned.unknown
	Os05g0328901	0	9.627	0	0	-0.811503	Prol-05	Similar to Prolamin	35.2	not assigned.unknown
	Os05g0330600	95.094	240.971	208.739	423.238	-0.363956	Prol-12	Similar to Prolamin	35.2	not assigned.unknown
	Os05g0331366	0.596	3.088	1.954	3.516	-0.719914	OsEnS-76	Similar to Prolamin	35.2	not assigned.unknown
	Os05g0333150	0	0	2.205	0.04	-0.0890567		Hypothetical protein	35	unknown
	Os05g0333600	0.138	0.642	2.745	2.506	-0.164256		Conserved hypothetical protein	20.2.1	stress.abiotic.heat
	Os05g0338132	6.108	39.208	185.759	52.752	-0.2459		Non-protein coding transcript	35	unknown
	Os05g0338450	2.889	28.041	153.816	35.026	-0.231064		Non-protein coding transcript	35	unknown
	Os05g0345137	0	2.654	0	0	-0.811503		Hypothetical protein	35	unknown
	Os05g0346300	4.416	10.088	1.692	0.7	-0.556857		Similar to 40S ribosomal protein S7	29.2.1.2.1.7	protein.synthesis.ribosomal protein.eukaryotic.40S subunit.S7	K02993 RP-S7e; small subunit ribosomal protein S7e
	Os05g0349800	18.45	30.978	2.211	6.889	-0.378928	Em*	Embryonic abundant protein 1	35.2	not assigned.unknown
	Os05g0354075	0.748	6.422	21.615	51.268	-0.0426736		Conserved hypothetical protein	35.2	not assigned.unknown
	Os05g0356600	0	0.37	0	3.405	0.00204915		Hypothetical conserved gene	35.2	not assigned.unknown
	Os05g0358100	3.327	1.452	0.56	3.036	0.664372		Hypothetical conserved gene	35	unknown
	Os05g0359966	0.139	1.632	1.419	1.222	-0.925542		Hypothetical protein	35	unknown
	Os05g0361700	0.706	5.96	1.657	0.592	-0.860605	OsERF#061	Similar to EREBP-2 protein (Fragment)	27.3.3	RNA.regulation of transcription.AP2/EREBP, APETALA2/Ethylene-responsive element binding protein family	K09286 EREBP; EREBP-like factor
	Os05g0364300	0.119	1.851	0.88	0.454	-0.961406		Non-protein coding transcript	35	unknown
	Os05g0367900	10.794	3.166	0.982	4.824	0.776874		Harpin-induced 1 domain containing protein	35.2	not assigned.unknown
	Os05g0368400	0	0.292	2.495	0.64	-0.179963		Hypothetical conserved gene	35.2	not assigned.unknown
	Os05g0376300	0.232	1.866	3.129	1.703	-0.613182		Similar to cDNA, clone: J065201C14, full insert sequence	35.2	not assigned.unknown	K11268 ESCO; N-acetyltransferase [EC:2.3.1.-]
	Os05g0379300	1.669	2.65	18.983	9.9	-0.10079		Conserved hypothetical protein	35	unknown
[truncated: 1,368 more rows]

## Sheet: Table S6
	Table S6. Primer list for qRT-PCR
	Group	Primer name	Target gene	RAP-DB ID	Product size (bp)	Forward primer	Reverse Primer
	Seed storage protein genes.
		qRT-GluA1	GluA1	Os01g0762500	198	GCTTACATTGCATTCAAGACCAAT	GTCTTGGTAGCTCTTGTATTGGATT
		qRT-GluA2	GluA2	Os10g0400200	199	TGTGCTTACATTGCATTCAAGACA	CTTGGTAGCTCTTGTATTGGAGG
		qRT-GluA3	GluA3	Os03g0427300	231	CACAAAGGGAAGGATGCTCATAT	CACTCACAGATATGTCTTGGTAGC
		qRT-GluB1	GluB1a/1b	Os02g0249800	188	CCCAGGACAATTATTGATCATTCCG	GCTCCCTTGAGATGCGATAC
				Os02g0249900
		qRT-GluB2	GluB2	Os02g0249600	219	CCCACGTGCTGGAAGGATTT	GGGCGAAGGACACCATCG
		qRT-GluB4	GluB4	Os02g0268300	252	CAGGGAGCAACAAATGTATGGT	ACTTGGTATTGAGCTTGTGCT
		qRT-GluB7	GluB7	Os02g0242600	188	CCCAGGACAATTATTGATCATTCCG	GCTCCCTTGAGATGCGATAC
		qRT-GluC1	GluC1	Os02g0453600	231	CACAAGGGCCAATAGCCAGA	GGTCACGTACATCACCGTGT
		qRT-GluD1	GluD1	Os02g0249000	100	AAGACAGAGCGACCAAGCTC	ATGTGCAACACTAGCCGGAA
		qRT-Glo	Globulin	Os05g0499100	122	AGTCGGAGATGAGGTTCAGG	GAACATCGGCTGGAACCTC
		qRT-pro10	Pro10	Os11g0535525	97	TTATTTGTGCTGGACTCGGG	GAGAGTTGGAAGTTGACAGGG
		qRT-pro13aI	Pro13aI	Os07g0206400	88	CAACTACAGTCGCATCTCCTAC	GGGTTGCCACTATGCTATACTG
				Os07g0206500
		qRT-pro13aII	Pro13aII	Os12g0269100	117	TCACCCGTGTTTCAACTGAG	CACAATAGCCTGAACACTGC
				Os12g0269200
		qRT-pro13bI	Pro13bI	Os07g0219250	107	TCAAGCTCAAGCACTGTTGG	AGTACAAGACACCGCCAAGG
				Os07g0219300
		qRT-pro13bII	Pro13bII	Os05g0328800	101	GCTCTGTTGGCTTTTAACGTG	ACTCATTACAAGACACCGCC
		qRT-pro16	Pro16	Os06g0507200	81	CTCAATTTGCCCTCCATGTG	AGAACCGCAATGACCAGTAG
	Sarch biosynthesis genes
		qRT-AGPS2b	AGPS2b	Os08g0345800	211	GCACGAGTGTGCTTGGAATC	GCTCTTGACAGGTGACGGTT
		qRT-AGPL2	AGPL2	Os01g0633100	204	ATGCTAACTTGGCCCTCACC	CGATGCTAACGCGTGAAGAG
		qRT-Pho1	Pho1	Os03g0758100	195	GTGGAGGCAGAAAACGAGGA	TTTAGCGGGCCACATCTCAT
		qRT-GBSSI	GBSSI	Os06g0133000	197	ACTACCAGCCCAATGGCATC	GATTCCGGCCTTCATCCAGT
		qRT-SSI	SSI	Os06g0160700	203	TGGCTAGTGAGCAGGAGTCT	CCCGTTCATGTATCTCGGCA
		qRT-SSIIa	SSIIa	Os06g0229800	199	GCGGTAGAAGAGGAGACGTG	AGGGAGAACATTCAGCAGCC
		qRT-SSIIIa	SSIIIa	Os08g0191433	202	AGCAGCGAATGGGAGAACAA	AGCGGCCTTGAGTTTCTGTT
		qRT-BEI	BEI	Os06g0726400	208	CCGAGAGCCATGATCAGTCC	GGATGGCCAAACTCATTGCC
		qRT-BEIIa	BEIIa	Os04g0409200	210	TGCTGATGGATCCCCTGCTA	CGCAGCGAATTTGGTCGTTT
		qRT-BEIIb	BEIIb	Os02g0528200	196	GGAATCCAAATGCAGACCGC	TATGGGATTTCTCCTGCGGC
		qRT-ISA1	ISA1	Os08g0520900	198	GTAGAGTTGATGCCCTGCCA	AATTCCCCGTTTGTGAGCCT
	Transcriptrion factors involved starch biosynthesis pathway
		qRT-Flo-2	Flo-2	Os04g0645100	195	TCCTTAGGCCGTGTGGTAGA	GCCACTTTCAAGTCTTGGGC
		qRT-NF-YB1	NF-YB1	Os02g0725900	186	GTAGCGCCGGAAGACTACTT	TGCGTCAGTGAATGTCGGTC
		qRT-NF-YC12	NF-YC12	Os10g0191900	207	GGTCAATCGGGTACTCAGCA	TTCGCCTTTCGGGCTATCAA
		qRT-FSE-1	FSE-1	Os08g0110700	205	ATGCTGCCGTCAGATGTTCA	TGACTTGAACTGGCGAGCAA
	Chaperones and SSP trafficking proteins.
		qRT-BIP-1	BIP-1	Os02g0115900	198	ACGATGCTGTCGTGACTGTT	CATCGAATGTCCCACCACCA
		qRT-PDIL1-1	PDIL1-1	Os11g0199200	188	CCAGTACTTTGGGCTGAGGG	TAACAGGCTCGTCGTTGACC
		qRT-PDIL2-3	PDIL2-3	Os09g0451500	190	GGCACTGCAAGAAATTGGCA	ACTCTAGCCCCCTGGTAAGG
		qRT-CNX	CNX	Os04g0402100	207	CGGAGGCTAACAAGCCTGAA	GGATCTCTTGGGGCTTCCAG
		qRT-VPE1	VPE1	Os04g0537900	204	CCTGGGACCATCATCAACCA	AGGACCCCCATGATCTGAGT
		qRT-Sar1a	Sar1a	Os01g0338000	195	ATTGGCAGCTGTCCCGTTTC	TCACCATAGCCCATCTTGCG
		qRT-Sar1b	Sar1b	Os12g0560300	179	GCCAAGATCCTCTTCCTCGG	ACACGGCGAGCAATTTGATG
		qRT-Sar1c	Sar1c	Os01g0254000	196	CTGACAAGGAACGGTTTGCG	GAGTCGGCTAGGTTCACGTT
	Starch biosynthesis pathway- transporters
		qRT-SUT1	SUT1	Os03g0170900	192	GTGCATTTCTGGTGGCTGTG	GCACAGAAGGCATCCCAGTA
		qRT-GPT1	GPT1	Os08g0187800	205	TGAGTTCAGGTGTGCTGCTT	GGCAAGGGAGAGCGTAGAAG
		qRT-BT1	BT1	Os02g0202400	192	GCAAGGCCATCGAGCATTTC	TGTCGTACACGTCCTTCTCG
